# Supplementary material for: CaptureSeq: Hybridization-Based Enrichment of cpn60 Gene Fragments Reveals the Community Structures of Synthetic and Natural Microbial Ecosystems
Source: Microorganisms. 2021 Apr 13;9(4):816. doi: 10.3390/microorganisms9040816 (PMC8069376; doi:10.3390/microorganisms9040816)
Supplement: Supplementary file 1 [file microorganisms-09-00816-s001.zip]

Archive with 9 entries (9 files):
- Supplemental Dataset S1-acc no.xlsx
- Supplemental Dataset S2-taxonomic breadth.xlsx
- Supplemental Dataset S3-taxonomic clusters.xlsx
- Supplemental Figure S1.tif
- Supplemental File S1-pseudocode.txt
- Supplemental Table S1-primer probe sequences.xlsx
- Supplemental Table S2-MVP targets.docx
- Supplemental Table S3-read abundances.docx
- Supplemental Table S4-cost estimates.xlsx
