# Supplementary material for: CaptureSeq: Hybridization-Based Enrichment of cpn60 Gene Fragments Reveals the Community Structures of Synthetic and Natural Microbial Ecosystems
Source: Microorganisms. 2021 Apr 13;9(4):816. doi: 10.3390/microorganisms9040816 (PMC8069376; doi:10.3390/microorganisms9040816)
Supplement: Supplementary file 1 [file microorganisms-09-00816-s001.zip › Supplemental Dataset S1-acc no.xlsx]

## Sheet: Sheet1
A0PME9.1
A0PNL7.1
A1ST72.1
A1SXK4.1
A2C6Z6.1
A2C7E2.1
A5UH48.1
A6NM43.1
A8FAG3.1
A8Z640.1
A8ZNW7.1
A9B6A4.1
AAA19871.1
AAA21658.1
AAA22995.1
AAA22997.1
AAA23126.1
AAA23128.1
AAA23934.1
AAA24961.1
AAA25298.1
AAA25354.1
AAA25830.1
AAA26283.1
AAA26285.1
AAA26287.1
AAA27284.1
AAA27314.1
AAA28077.1
AAA28927.1
AAA30203.1
AAA32724.1
AAA32725.1
AAA33450.1
AAA35139.1
AAA36022.1
AAA37418.1
AAA40337.1
AAA40338.1
AAA53132.1
AAA53369.1
AAA58676.1
AAA62399.1
AAA64304.1
AAA65602.1
AAA83441.1
AAA84416.1
AAA93153.1
AAA93233.1
AAA99670.2
AAB01778.1
AAB05072.1
AAB06325.1
AAB06711.1
AAB06712.1
AAB18635.1
AAB22560.2
AAB34346.1
AAB39045.1
AAB39054.1
AAB39061.1
AAB39487.1
AAB39828.1
AAB39896.1
AAB41437.1
AAB47482.1
AAB47483.1
AAB58374.1
AAB61121.1
AAB65625.1
AAB65633.1
AAB67249.1
AAB81425.1
AAB81426.1
AAB81427.1
AAB81429.1
AAB84724.1
AAB94640.1
AAB95415.1
AAB97670.1
AAC01585.1
AAC01587.1
AAC01590.1
AAC01594.1
AAC05213.1
AAC12772.1
AAC14155.1
AAC14156.1
AAC14157.1
AAC24232.1
AAC24233.1
AAC26224.1
AAC26244.1
AAC41441.1
AAC41576.1
AAC44453.1
AAC44457.1
AAC45327.1
AAC47497.1
AAC50068.1
AAC50384.1
AAC53362.1
AAC59783.1
AAC68501.1
AAC78150.1
AAC99753.1
AAC99759.1
AAD00731.1
AAD00732.1
AAD01808.1
AAD01885.1
AAD01886.1
AAD01974.1
AAD04239.1
AAD04240.1
AAD04241.1
AAD04242.1
AAD04243.1
AAD04244.1
AAD04245.1
AAD11256.1
AAD11258.1
AAD11259.1
AAD11263.1
AAD11264.1
AAD11265.1
AAD11266.1
AAD11267.1
AAD11268.1
AAD11269.1
AAD11270.1
AAD11271.1
AAD11273.1
AAD11431.1
AAD11552.1
AAD12515.1
AAD16417.1
AAD16418.1
AAD22707.1
AAD23455.1
AAD23583.1
AAD24502.1
AAD26143.1
AAD26144.1
AAD26145.1
AAD27589.1
AAD28326.1
AAD33466.1
AAD33467.1
AAD33468.1
AAD33728.1
AAD34470.1
AAD34971.1
AAD38419.1
AAD44540.2
AAD45382.1
AAD48817.1
AAD48818.1
AAD48819.1
AAD51014.1
AAD51016.1
AAD56682.1
AAF01681.1
AAF03361.1
AAF03364.1
AAF03365.1
AAF03899.1
AAF05855.1
AAF06994.1
AAF07213.1
AAF07941.1
AAF18475.2
AAF20074.1
AAF20075.1
AAF25618.1
AAF27528.1
AAF43049.1
AAF43050.1
AAF43065.1
AAF43078.1
AAF43081.1
AAF43084.1
AAF43088.1
AAF43451.1
AAF43452.1
AAF43453.1
AAF43454.2
AAF43455.1
AAF43456.1
AAF43457.1
AAF43459.1
AAF43460.1
AAF43461.1
AAF43462.1
AAF65546.1
AAF66965.1
AAF66968.1
AAF66969.1
AAF66971.1
AAF66974.1
AAF66975.1
AAF66976.1
AAF66977.1
AAF67817.1
AAF68577.1
AAF68619.1
AAF75593.1
AAF76293.1
AAF80372.1
AAF86372.1
AAF89497.1
AAF89499.1
AAF89500.1
AAF89502.1
AAF89503.1
AAF89504.1
AAF89505.1
AAF89507.2
AAF89508.1
AAF89509.1
AAF89513.1
AAF91444.1
AAF97779.1
AAG01041.1
AAG17906.1
AAG18494.1
AAG18496.1
AAG18499.1
AAG18506.1
AAG20351.1
AAG21831.1
AAG21948.1
AAG21949.1
AAG21950.1
AAG21951.1
AAG21952.1
AAG21953.1
AAG21955.1
AAG21956.1
AAG21957.1
AAG21958.1
AAG21960.1
AAG21964.1
AAG40094.1
AAG44815.1
AAG44892.1
AAG44893.1
AAG48876.1
AAG49291.1
AAG49362.1
AAG49527.1
AAG49530.1
AAH02971.1
AAH18459.1
AAH18545.1
AAH26125.1
AAH41192.1
AAH42312.1
AAH44397.1
AAH45074.1
AAH45933.1
AAH53271.1
AAH59165.1
AAH65324.1
AAH68214.1
AAH94352.1
AAH97574.1
AAI02078.1
AAI02164.1
AAI06113.1
AAI18129.1
AAI53469.1
AAI63866.1
AAK13020.1
AAK18613.1
AAK20914.1
AAK27779.1
AAK27782.1
AAK27785.1
AAK27786.1
AAK28352.1
AAK32145.1
AAK32146.1
AAK43104.1
AAK48849.1
AAK48854.1
AAK48855.1
AAK48861.1
AAK49534.1
AAK52957.1
AAK54394.1
AAK55124.1
AAK55126.1
AAK55129.1
AAK55130.1
AAK58711.1
AAK58712.1
AAK60260.1
AAK60261.1
AAK61605.1
AAK62448.1
AAK68846.1
AAK68993.1
AAK68995.1
AAK68997.1
AAK68998.1
AAK69000.1
AAK69001.1
AAK69003.1
AAK69004.1
AAK69005.1
AAK69006.1
AAK69007.1
AAK69008.1
AAK69009.1
AAK69011.1
AAK69012.1
AAK69014.1
AAK69015.1
AAK69016.1
AAK69017.1
AAK69018.1
AAK69020.1
AAK69022.1
AAK69023.1
AAK69448.1
AAK69694.1
AAK72609.1
AAK77276.1
AAK92204.1
AAK95367.1
AAK95369.1
AAK95370.1
AAK95371.1
AAK97211.1
AAK97218.1
AAK97285.1
AAK97286.1
AAK97287.1
AAK97288.1
AAK97289.1
AAK97290.1
AAK97291.1
AAK97292.1
AAL04033.1
AAL04057.1
AAL09332.1
AAL09389.1
AAL09728.1
AAL12492.1
AAL15639.1
AAL23829.1
AAL23831.1
AAL23833.1
AAL25938.1
AAL26635.1
AAL27405.1
AAL27663.1
AAL27664.1
AAL27665.1
AAL29931.1
AAL30419.1
AAL30756.1
AAL30758.1
AAL33617.1
AAL33620.1
AAL33623.1
AAL35343.1
AAL35344.1
AAL35345.1
AAL35346.1
AAL35347.1
AAL35371.1
AAL35372.1
AAL35373.1
AAL35374.1
AAL36939.1
AAL36940.1
AAL36941.1
AAL36942.1
AAL36943.1
AAL36944.1
AAL36945.1
AAL36946.1
AAL36948.1
AAL36949.1
AAL36950.1
AAL36952.1
AAL36953.1
AAL36954.1
AAL38589.1
AAL56001.1
AAL56002.1
AAL56004.1
AAL56959.1
AAL56960.1
AAL56961.1
AAL56962.1
AAL56963.1
AAL56964.1
AAL56965.1
AAL56966.1
AAL57367.1
AAL63957.1
AAL64803.1
AAL67843.1
AAL80021.1
AAL80022.1
AAL80023.1
AAL87792.1
AAL88677.1
AAL89758.1
AAL93264.1
AAL96569.1
AAL96573.1
AAL96577.1
AAL96580.1
AAM04296.1
AAM12857.1
AAM12858.1
AAM12859.1
AAM12860.1
AAM21574.1
AAM21575.1
AAM29278.1
AAM29768.1
AAM34670.1
AAM34755.1
AAM49154.1
AAM49155.1
AAM49156.1
AAM49157.1
AAM49158.1
AAM49159.1
AAM49160.1
AAM49161.1
AAM49162.1
AAM49163.1
AAM49164.1
AAM49166.1
AAM49167.1
AAM49168.1
AAM49169.1
AAM49171.1
AAM49172.1
AAM49173.1
AAM49174.1
AAM49175.1
AAM49176.1
AAM49178.1
AAM49179.1
AAM49180.1
AAM49181.1
AAM49182.1
AAM49183.1
AAM49184.1
AAM49185.1
AAM49186.1
AAM49187.1
AAM49188.1
AAM49189.1
AAM49191.1
AAM49192.1
AAM49193.1
AAM49195.1
AAM49196.1
AAM49198.1
AAM49199.1
AAM49201.1
AAM49202.1
AAM49203.1
AAM49204.1
AAM49205.1
AAM49206.1
AAM49207.1
AAM49208.1
AAM49209.1
AAM49210.1
AAM49211.1
AAM49212.1
AAM49213.1
AAM49214.1
AAM49217.1
AAM49219.1
AAM49220.1
AAM49221.1
AAM49225.1
AAM49226.1
AAM49229.1
AAM49230.1
AAM49231.1
AAM49232.1
AAM49233.1
AAM49234.1
AAM49235.1
AAM49236.1
AAM49237.1
AAM49238.1
AAM49239.1
AAM49240.1
AAM49242.1
AAM49243.1
AAM49244.1
AAM49246.1
AAM49247.1
AAM49248.1
AAM49249.1
AAM49251.1
AAM49252.1
AAM49253.1
AAM49254.1
AAM49258.1
AAM49259.1
AAM49260.1
AAM49262.1
AAM49263.1
AAM49264.1
AAM49265.1
AAM49266.1
AAM49267.1
AAM49270.1
AAM49271.1
AAM49272.1
AAM49273.1
AAM49274.1
AAM49275.1
AAM49276.1
AAM49278.1
AAM49279.1
AAM49280.1
AAM49281.1
AAM49282.1
AAM49283.1
AAM49284.1
AAM49285.1
AAM49286.1
AAM49287.1
AAM49288.1
AAM49289.1
AAM49290.1
AAM49292.1
AAM49294.1
AAM49298.1
AAM49299.1
AAM49300.1
AAM49301.1
AAM49303.1
AAM49305.1
AAM49306.1
AAM49307.1
AAM49308.1
AAM49309.1
AAM49310.1
AAM49311.1
AAM49312.1
AAM49313.1
AAM49315.1
AAM49316.1
AAM49317.1
AAM49318.1
AAM49319.1
AAM49320.1
AAM49321.1
AAM49322.1
AAM49323.1
AAM49324.1
AAM49325.1
AAM49326.1
AAM49327.1
AAM49328.1
AAM49329.1
AAM49331.1
AAM49332.1
AAM49333.1
AAM49334.1
AAM49336.1
AAM49337.1
AAM49341.1
AAM49345.1
AAM49346.1
AAM49347.1
AAM49348.1
AAM49349.1
AAM49350.1
AAM49351.1
AAM49354.1
AAM49355.1
AAM49356.1
AAM49357.1
AAM49358.1
AAM49359.1
AAM49360.1
AAM49361.1
AAM49364.1
AAM49365.1
AAM49366.1
AAM49367.1
AAM49368.1
AAM49369.1
AAM49370.1
AAM49371.1
AAM49372.1
AAM49374.1
AAM49375.1
AAM49376.1
AAM49377.1
AAM49378.1
AAM49379.1
AAM49380.1
AAM49381.1
AAM49382.1
AAM49384.1
AAM49386.1
AAM49387.1
AAM49388.1
AAM49389.1
AAM49391.1
AAM49392.1
AAM49393.1
AAM49394.1
AAM49395.1
AAM49396.1
AAM49397.1
AAM49398.1
AAM49399.1
AAM49400.1
AAM49401.1
AAM49402.1
AAM49403.1
AAM49405.1
AAM49407.1
AAM49408.1
AAM49409.1
AAM49411.1
AAM49415.1
AAM49416.1
AAM49417.1
AAM49418.1
AAM49419.1
AAM49421.1
AAM49422.1
AAM49423.1
AAM49426.1
AAM49428.1
AAM49429.1
AAM49430.1
AAM49431.1
AAM49433.1
AAM49434.1
AAM49435.1
AAM49436.1
AAM49437.1
AAM49438.1
AAM49439.1
AAM49441.1
AAM49444.1
AAM49446.1
AAM49448.1
AAM49449.1
AAM49451.1
AAM49452.1
AAM49453.1
AAM49455.1
AAM49456.1
AAM49457.1
AAM49458.1
AAM49460.1
AAM49461.1
AAM49462.1
AAM49463.1
AAM49464.1
AAM49465.1
AAM49466.1
AAM49467.1
AAM49468.1
AAM49469.1
AAM49470.1
AAM49472.1
AAM49473.1
AAM49474.1
AAM49475.1
AAM49476.1
AAM49477.1
AAM49478.1
AAM49481.1
AAM49482.1
AAM49483.1
AAM49484.1
AAM49486.1
AAM49487.1
AAM49488.1
AAM49489.1
AAM49490.1
AAM49491.1
AAM49492.1
AAM49493.1
AAM49494.1
AAM49495.1
AAM49497.1
AAM49498.1
AAM49499.1
AAM49500.1
AAM49501.1
AAM49502.1
AAM49503.1
AAM49504.1
AAM49506.1
AAM49508.1
AAM49509.1
AAM49510.1
AAM49511.1
AAM49512.1
AAM49513.1
AAM49514.1
AAM49515.1
AAM49516.1
AAM49517.1
AAM49519.1
AAM49520.1
AAM49522.1
AAM49524.1
AAM49525.1
AAM49527.1
AAM49529.1
AAM49530.1
AAM49531.1
AAM49535.1
AAM49536.1
AAM49537.1
AAM49539.1
AAM49540.1
AAM49542.1
AAM49544.1
AAM49545.1
AAM49548.1
AAM49549.1
AAM49550.1
AAM52499.1
AAM52509.1
AAM52512.1
AAM52514.1
AAM52517.1
AAM52518.1
AAM52520.1
AAM52526.1
AAM52527.1
AAM52529.1
AAM52532.1
AAM52534.1
AAM52536.1
AAM52538.1
AAM52542.1
AAM52544.1
AAM52546.1
AAM52549.1
AAM61312.1
AAM63618.1
AAM66101.1
AAM69406.1
AAM73642.1
AAM73644.1
AAM73646.1
AAM73648.1
AAM76713.1
AAM77029.1
AAM77030.1
AAM83126.1
AAM83127.1
AAM83129.1
AAM83130.1
AAM88467.1
AAM88468.1
AAM88471.1
AAM88472.1
AAM88475.1
AAM88479.1
AAM88481.1
AAM88482.1
AAM88483.1
AAM88485.1
AAM88486.1
AAM88487.1
AAM88488.1
AAM88489.1
AAM88491.1
AAM88493.1
AAM88494.1
AAM88495.1
AAM88498.1
AAM88499.1
AAM88500.1
AAM88501.1
AAM88502.1
AAM88505.1
AAM88507.1
AAM88508.1
AAM88509.1
AAM88511.1
AAM88512.1
AAM88513.1
AAM88514.1
AAM88516.1
AAM88517.1
AAM88519.1
AAM88520.1
AAM88521.1
AAM88527.1
AAM88534.1
AAM88537.1
AAM88538.1
AAM88540.1
AAM88541.1
AAM88543.1
AAM88545.1
AAM88547.1
AAM88548.1
AAM88549.1
AAM88551.1
AAM88553.1
AAM88554.1
AAM88555.1
AAM88557.1
AAM88559.1
AAM88560.1
AAM88561.1
AAM88562.1
AAM88563.1
AAM88566.1
AAM90999.1
AAM91000.1
AAM91825.1
AAM91826.1
AAM91828.1
AAM91829.1
AAM91831.1
AAM91832.1
AAM91834.1
AAM91835.1
AAM91836.1
AAM91837.1
AAM91839.1
AAM91846.1
AAM91847.1
AAM91848.1
AAM91852.1
AAM91853.1
AAM91855.1
AAN32669.1
AAN32671.1
AAN32673.1
AAN32675.1
AAN32677.1
AAN32679.1
AAN32681.1
AAN59933.1
AAN62523.1
AAN62526.1
AAN62527.1
AAN62528.1
AAN62529.1
AAN62530.1
AAN62531.1
AAN62536.1
AAN62537.1
AAN62538.1
AAN62539.1
AAN62543.1
AAN62546.1
AAN62547.1
AAN62550.1
AAN62551.1
AAN62555.1
AAN62556.1
AAN62883.1
AAN62885.1
AAN62887.1
AAN62888.1
AAN62890.1
AAN63805.1
AAN72063.1
AAN73056.1
AAN76191.1
AAN76195.1
AAN76197.1
AAN76200.1
AAN76201.1
AAN84595.1
AAN84596.1
AAN84598.1
AAN84599.1
AAN84600.1
AAN84602.1
AAN87514.1
AAO17448.1
AAO17449.1
AAO17450.1
AAO17451.1
AAO17455.1
AAO17456.1
AAO17459.1
AAO17460.1
AAO17462.1
AAO17463.1
AAO17466.1
AAO17467.1
AAO17468.1
AAO17469.1
AAO17471.1
AAO17472.1
AAO17473.1
AAO17475.1
AAO17478.1
AAO17479.1
AAO17482.1
AAO17485.1
AAO17488.1
AAO17489.1
AAO17491.1
AAO17495.1
AAO17496.1
AAO17498.1
AAO17499.1
AAO17503.1
AAO17505.1
AAO17506.1
AAO17507.1
AAO17508.1
AAO17510.1
AAO17511.1
AAO17512.1
AAO17518.1
AAO17519.1
AAO17521.1
AAO17523.1
AAO17524.1
AAO17527.1
AAO17535.1
AAO24106.1
AAO26674.1
AAO26681.1
AAO33048.1
AAO33049.1
AAO33050.1
AAO41707.1
AAO41708.1
AAO46033.1
AAO63770.1
AAO72423.1
AAO72600.1
AAO83542.1
AAO86572.1
AAO91837.1
AAO91838.1
AAO91839.1
AAO91840.1
AAO91841.1
AAO91842.1
AAO91843.1
AAO91844.1
AAO91845.1
AAO92247.1
AAO92248.1
AAP03434.1
AAP06342.1
AAP06374.1
AAP06446.1
AAP13856.1
AAP20113.1
AAP20116.1
AAP20117.1
AAP20164.1
AAP21481.1
AAP22030.1
AAP22033.1
AAP22035.1
AAP31415.1
AAP31975.1
AAP31976.1
AAP31980.1
AAP32277.1
AAP33147.1
AAP34643.1
AAP34646.1
AAP34647.1
AAP36354.1
AAP37564.1
AAP37565.1
AAP41110.1
AAP41111.1
AAP44754.1
AAP50854.1
AAP50859.1
AAP50864.1
AAP50879.1
AAP50900.1
AAP50901.1
AAP50906.1
AAP50909.1
AAP50910.1
AAP50911.1
AAP50912.1
AAP54159.2
AAP79169.1
AAP80824.1
AAP82774.1
AAP88262.1
AAP92921.1
AAP92923.1
AAP92925.1
AAP92928.1
AAP92932.1
AAP92933.1
AAP92934.1
AAP92935.1
AAP92936.1
AAP92937.1
AAP92940.1
AAP92943.1
AAP92946.1
AAP92947.1
AAP92948.1
AAP92949.1
AAP92950.1
AAP92952.1
AAP92953.1
AAP92954.1
AAP92955.1
AAP92956.1
AAP92958.1
AAP92960.1
AAP92968.1
AAP93337.1
AAP93338.1
AAP93344.1
AAP97840.1
AAP97841.1
AAP97842.1
AAP97843.1
AAP97844.1
AAQ04130.1
AAQ04131.1
AAQ04133.1
AAQ04135.1
AAQ04136.1
AAQ04137.1
AAQ04138.1
AAQ04139.1
AAQ04140.1
AAQ04141.1
AAQ04142.1
AAQ04144.1
AAQ04146.1
AAQ04149.1
AAQ04151.1
AAQ04152.1
AAQ04153.1
AAQ04154.1
AAQ04155.1
AAQ04156.1
AAQ04162.1
AAQ04163.1
AAQ04164.1
AAQ04168.1
AAQ04172.1
AAQ04175.1
AAQ04176.1
AAQ04181.1
AAQ04184.1
AAQ04186.1
AAQ04187.1
AAQ04188.1
AAQ04189.1
AAQ04190.1
AAQ04192.1
AAQ04193.1
AAQ04194.1
AAQ04195.1
AAQ04199.1
AAQ04201.1
AAQ04204.1
AAQ04206.1
AAQ04207.1
AAQ04208.1
AAQ04209.1
AAQ04212.1
AAQ09591.1
AAQ17462.1
AAQ17464.1
AAQ18789.1
AAQ18790.1
AAQ18791.1
AAQ20896.1
AAQ23524.1
AAQ55583.1
AAQ55584.1
AAQ55586.1
AAQ55587.1
AAQ55588.1
AAQ55589.1
AAQ55590.1
AAQ57126.1
AAQ64455.1
AAQ64456.1
AAQ64457.1
AAQ64458.1
AAQ64459.1
AAQ64460.1
AAQ64461.1
AAQ64462.1
AAQ64463.1
AAQ64464.1
AAQ64465.1
AAQ64468.1
AAQ64469.1
AAQ64470.1
AAQ64471.1
AAQ64472.1
AAQ64473.1
AAQ64474.1
AAQ64476.1
AAQ64477.1
AAQ64478.1
AAQ64480.1
AAQ64481.1
AAQ64482.1
AAQ64484.1
AAQ64485.1
AAQ64486.1
AAQ64487.1
AAQ64492.1
AAQ64502.1
AAQ64507.1
AAQ64508.1
AAQ64509.1
AAQ64510.1
AAQ64513.1
AAQ64514.1
AAQ64515.1
AAQ67420.1
AAQ73474.1
AAQ73477.1
AAQ73479.1
AAQ84338.1
AAQ86756.1
AAQ86757.1
AAQ86758.2
AAQ86759.1
AAQ86760.1
AAQ86761.1
AAQ87657.1
AAQ87658.1
AAQ91225.1
AAQ96125.1
AAQ96126.1
AAQ96128.1
AAQ96130.1
AAQ96131.1
AAQ96132.1
AAQ96133.1
AAQ96134.1
AAQ96135.1
AAQ96136.1
AAQ96141.1
AAQ96144.1
AAQ96145.1
AAQ96146.1
AAQ96147.1
AAQ96150.1
AAQ96151.1
AAQ96154.1
AAQ98622.1
AAR00647.1
AAR00649.1
AAR00651.1
AAR00653.1
AAR00654.1
AAR00660.1
AAR00669.1
AAR08270.2
AAR08271.1
AAR08272.1
AAR08274.2
AAR08275.1
AAR08276.1
AAR08277.1
AAR08278.1
AAR08279.2
AAR08280.1
AAR08281.1
AAR08282.1
AAR08283.1
AAR08284.1
AAR08285.1
AAR08286.1
AAR08287.1
AAR08289.1
AAR08292.1
AAR08295.1
AAR08296.1
AAR08297.1
AAR08300.1
AAR08302.1
AAR08304.1
AAR08306.1
AAR08311.1
AAR08316.1
AAR10146.1
AAR15340.1
AAR16502.1
AAR16503.1
AAR16505.1
AAR16511.1
AAR16513.1
AAR17686.1
AAR17687.1
AAR17688.1
AAR17689.1
AAR17690.1
AAR17691.1
AAR17692.1
AAR17693.1
AAR17694.1
AAR17695.1
AAR17696.1
AAR17697.1
AAR18233.1
AAR18234.1
AAR18235.1
AAR21212.1
AAR21862.1
AAR21863.1
AAR21864.1
AAR21865.1
AAR21883.1
AAR21884.1
AAR21886.1
AAR21888.1
AAR21890.1
AAR21891.1
AAR23102.1
AAR23103.1
AAR23104.1
AAR23105.1
AAR23314.1
AAR23315.1
AAR23316.1
AAR23317.1
AAR23318.1
AAR23319.1
AAR23320.1
AAR23321.1
AAR23322.1
AAR26533.1
AAR26534.1
AAR26535.1
AAR27584.1
AAR29375.1
AAR29376.1
AAR29397.1
AAR29398.1
AAR29400.1
AAR29401.1
AAR29402.1
AAR29404.1
AAR33044.1
AAR37019.1
AAR38997.1
AAR88509.1
AAR92487.1
AAR92488.1
AAR99284.1
AAR99285.1
AAR99286.1
AAR99287.1
AAR99288.1
AAR99289.1
AAR99290.1
AAR99291.1
AAR99292.1
AAR99293.1
AAR99294.1
AAR99295.1
AAR99296.1
AAR99297.1
AAR99298.1
AAR99299.1
AAS00442.1
AAS00622.1
AAS10491.1
AAS10492.1
AAS16312.1
AAS19617.1
AAS19618.1
AAS20965.1
AAS21271.1
AAS39225.1
AAS39226.1
AAS46031.1
AAS48629.1
AAS49539.1
AAS49540.1
AAS49587.1
AAS49596.1
AAS54977.1
AAS54978.1
AAS54979.1
AAS60259.1
AAS65995.1
AAS66658.1
AAS68266.1
AAS68267.1
AAS68269.1
AAS68270.1
AAS68273.1
AAS68274.1
AAS68275.1
AAS68278.1
AAS68279.1
AAS68281.1
AAS68286.1
AAS68287.1
AAS68288.1
AAS68290.1
AAS77399.1
AAS77400.1
AAS77401.1
AAS78576.1
AAS78577.1
AAS78580.1
AAS79019.1
AAS79020.1
AAS79022.1
AAS89951.1
AAS89952.1
AAS94255.1
AAS98955.1
AAS98957.1
AAS98959.1
AAS98963.1
AAT10143.1
AAT11556.1
AAT35544.1
AAT38207.1
AAT38208.1
AAT46082.1
AAT67605.1
AAT67608.1
AAT67609.1
AAT67610.1
AAT67611.1
AAT67612.1
AAT67613.1
AAT67614.1
AAT67615.1
AAT67616.1
AAT67617.1
AAT67618.1
AAT67619.1
AAT67620.1
AAT67621.1
AAT67622.1
AAT67624.1
AAT67625.1
AAT67626.1
AAT67627.1
AAT67629.1
AAT67630.1
AAT67631.1
AAT67632.1
AAT67633.1
AAT67634.1
AAT67635.1
AAT67636.1
AAT67637.1
AAT67638.1
AAT67640.1
AAT67641.1
AAT67642.1
AAT67644.1
AAT67645.1
AAT67646.1
AAT67647.1
AAT67648.1
AAT67649.1
AAT67650.1
AAT67651.1
AAT67652.1
AAT67653.1
AAT67654.1
AAT67655.1
AAT67656.1
AAT67658.1
AAT67659.1
AAT67662.1
AAT67663.1
AAT67664.1
AAT67665.1
AAT67666.1
AAT67667.1
AAT67671.1
AAT67672.1
AAT67673.1
AAT67676.1
AAT67677.1
AAT67678.1
AAT67679.1
AAT67680.1
AAT67681.1
AAT67682.1
AAT67683.1
AAT67684.1
AAT67685.1
AAT67687.1
AAT67688.1
AAT67690.1
AAT67691.1
AAT67692.1
AAT67693.1
AAT67694.1
AAT67696.1
AAT67697.1
AAT67698.1
AAT67699.1
AAT67701.1
AAT67702.1
AAT67703.1
AAT67704.1
AAT67708.1
AAT67709.1
AAT67712.1
AAT67714.1
AAT67715.1
AAT67716.1
AAT67717.1
AAT67718.1
AAT67719.1
AAT67720.1
AAT67722.1
AAT67723.1
AAT67724.1
AAT67725.1
AAT67726.1
AAT67727.1
AAT67729.1
AAT67730.1
AAT67731.1
AAT67733.1
AAT67734.1
AAT67735.1
AAT67736.1
AAT67737.1
AAT67738.1
AAT67740.1
AAT67744.1
AAT67745.1
AAT67746.1
AAT67747.1
AAT67748.1
AAT67750.1
AAT67752.1
AAT67754.1
AAT67758.1
AAT67761.1
AAT67762.1
AAT67765.1
AAT67766.1
AAT67767.1
AAT67769.1
AAT67770.1
AAT67773.1
AAT67774.1
AAT67775.1
AAT67776.1
AAT67777.1
AAT67778.1
AAT67779.1
AAT67780.1
AAT67781.1
AAT67782.1
AAT67783.1
AAT67784.1
AAT67785.1
AAT67786.1
AAT67787.1
AAT67789.1
AAT67791.1
AAT67793.1
AAT67795.1
AAT67796.1
AAT67798.1
AAT67799.1
AAT67800.1
AAT67801.1
AAT67802.1
AAT67804.1
AAT67807.1
AAT67808.1
AAT67809.1
AAT67813.1
AAT67815.1
AAT67817.1
AAT67819.1
AAT67822.1
AAT67823.1
AAT67824.1
AAT67825.1
AAT67828.1
AAT67829.1
AAT67830.1
AAT67831.1
AAT67834.1
AAT67835.1
AAT67836.1
AAT67837.1
AAT67841.1
AAT67845.1
AAT67846.1
AAT67849.1
AAT67851.1
AAT67852.1
AAT67853.1
AAT67854.1
AAT67856.1
AAT67857.1
AAT67858.1
AAT67859.1
AAT67861.1
AAT67863.1
AAT67864.1
AAT67866.1
AAT67868.1
AAT67871.1
AAT67873.1
AAT67874.1
AAT67875.1
AAT67876.1
AAT67878.1
AAT67879.1
AAT67881.1
AAT67882.1
AAT67884.1
AAT67885.1
AAT67886.1
AAT67888.1
AAT67889.1
AAT67890.1
AAT67893.1
AAT67894.1
AAT67897.1
AAT67898.1
AAT67899.1
AAT67901.1
AAT67902.1
AAT67903.1
AAT67905.1
AAT67907.1
AAT67908.1
AAT67909.1
AAT67910.1
AAT67911.1
AAT67912.1
AAT67913.1
AAT67916.1
AAT67917.1
AAT67918.1
AAT67919.1
AAT67920.1
AAT67924.1
AAT67925.1
AAT67926.1
AAT67927.1
AAT67928.1
AAT67930.1
AAT67932.1
AAT67933.1
AAT67934.1
AAT67936.1
AAT67937.1
AAT67939.1
AAT67945.1
AAT67946.1
AAT67948.1
AAT67951.1
AAT67952.1
AAT67953.1
AAT67955.1
AAT67956.1
AAT67957.1
AAT67958.1
AAT67959.1
AAT67961.1
AAT67962.1
AAT67964.1
AAT67966.1
AAT67969.1
AAT67970.1
AAT67972.1
AAT67973.1
AAT67975.1
AAT67976.1
AAT67977.1
AAT67980.1
AAT76679.1
AAT77033.1
AAT78581.1
AAT90346.1
AAT92525.1
AAT94558.1
AAT94559.1
AAT94564.1
AAT94565.1
AAT94567.1
AAT94569.1
AAT94572.1
AAT94573.1
AAT94579.1
AAT94580.1
AAT94583.1
AAT94584.1
AAT94588.1
AAT94590.1
AAT94591.1
AAT94592.1
AAT94593.1
AAT94596.1
AAT94598.1
AAT94599.1
AAT94601.1
AAT94604.1
AAT94607.1
AAT94611.1
AAT94612.1
AAT94613.1
AAT95329.1
AAT96555.1
AAT96556.1
AAT96560.1
AAT96561.1
AAT96562.1
AAT96564.1
AAT96565.1
AAT96566.1
AAT96568.1
AAT96571.1
AAT96573.1
AAT96575.1
AAT96577.1
AAT96578.1
AAT96579.1
AAT96580.1
AAT96581.1
AAT96583.1
AAT96585.1
AAT96586.1
AAT96588.1
AAT96591.1
AAT96592.1
AAT96594.1
AAT96595.1
AAT96596.1
AAT96598.1
AAT96599.1
AAT96600.1
AAT96601.1
AAT96602.1
AAT96603.1
AAT96604.1
AAT96605.1
AAT96609.1
AAT96611.1
AAT96613.1
AAT96617.1
AAT96618.1
AAT96619.1
AAT96620.1
AAT96623.1
AAT96624.1
AAT96625.1
AAT96627.1
AAT96628.1
AAT96630.1
AAT96633.1
AAT96635.1
AAT96637.1
AAT96638.1
AAT96639.1
AAT96640.1
AAT96642.1
AAT96644.1
AAT96647.1
AAT96648.1
AAT96650.1
AAT96651.1
AAT96655.1
AAT96656.1
AAT96657.1
AAT96658.1
AAT96660.1
AAT96661.1
AAU06589.1
AAU12278.1
AAU82632.1
AAU82804.1
AAU85584.1
AAU88180.1
AAU95527.1
AAU95529.1
AAU95530.1
AAV31663.1
AAV32654.1
AAV32657.1
AAV32658.1
AAV32659.1
AAV32663.1
AAV32667.1
AAV32669.1
AAV32671.1
AAV34693.1
AAV35995.1
AAV37131.1
AAV37132.1
AAV38115.1
AAV38768.1
AAV40980.1
AAV46704.1
AAV47636.1
AAV48830.1
AAV65335.1
AAV68257.1
AAV68258.1
AAV68259.1
AAV68260.1
AAV68261.1
AAV68262.1
AAV68263.1
AAV68264.1
AAV68267.1
AAV80377.1
AAV84286.1
AAV84287.1
AAV84288.1
AAV84289.1
AAV84290.1
AAV84293.1
AAV84297.1
AAV84300.1
AAV84301.1
AAV84305.1
AAV84306.1
AAV84308.1
AAV84311.1
AAV84315.1
AAV84316.1
AAV84320.1
AAV84321.1
AAV84322.1
AAV84323.1
AAV84324.1
AAV84329.1
AAV84330.1
AAV84332.1
AAV84336.1
AAV84337.1
AAV84342.1
AAV84344.1
AAV84345.1
AAV84347.1
AAV84348.1
AAV84350.1
AAV84351.1
AAV84352.1
AAV84353.1
AAV84354.1
AAV91772.1
AAV91773.1
AAV91774.1
AAV91776.1
AAV91777.1
AAW21711.1
AAW21712.1
AAW24883.1
AAW25551.1
AAW25798.1
AAW26004.1
AAW26233.1
AAW29000.1
AAW29001.1
AAW30392.2
AAW31091.1
AAW48529.1
AAW48530.1
AAW49251.2
AAW49855.1
AAW50397.1
AAW52259.1
AAW52260.1
AAW52261.1
AAW52262.1
AAW52265.1
AAW52266.1
AAW52267.1
AAW52268.1
AAW52269.1
AAW52270.1
AAW52271.1
AAW52272.1
AAW52273.1
AAW52274.1
AAW52275.1
AAW62476.1
AAW62477.1
AAW62478.1
AAW62479.1
AAW62480.1
AAW62481.1
AAW62482.1
AAW62483.1
AAW62484.1
AAW62485.1
AAW62486.1
AAW62487.1
AAW62490.1
AAW62491.1
AAW62492.1
AAW62493.1
AAW62496.1
AAW62497.1
AAW62499.1
AAW62500.1
AAW62501.1
AAW62502.1
AAW65391.1
AAW65392.1
AAW65393.1
AAW78756.1
AAW78763.1
AAW82966.1
AAW82967.1
AAW82968.1
AAW82969.1
AAW82971.1
AAW82972.1
AAW82974.1
AAW82975.1
AAW82977.1
AAW82978.1
AAW82980.1
AAW82982.1
AAW82984.1
AAW82985.1
AAW82987.1
AAW82991.1
AAW84290.1
AAX09597.1
AAX17148.1
AAX19045.1
AAX19047.1
AAX19048.1
AAX19294.1
AAX19463.1
AAX19831.1
AAX19832.1
AAX19837.1
AAX19838.1
AAX19840.1
AAX19841.1
AAX22763.1
AAX22764.1
AAX22767.1
AAX22768.1
AAX22769.1
AAX22771.1
AAX22772.1
AAX22773.1
AAX22774.1
AAX22778.1
AAX22779.1
AAX22780.1
AAX22781.1
AAX22783.1
AAX22786.1
AAX22788.1
AAX22790.1
AAX22793.1
AAX22796.1
AAX22797.1
AAX22803.1
AAX22808.1
AAX22818.1
AAX22820.1
AAX22821.1
AAX22822.1
AAX22830.1
AAX22837.1
AAX22839.1
AAX22840.1
AAX22842.1
AAX22849.1
AAX22865.1
AAX22871.1
AAX22873.1
AAX22880.1
AAX22883.1
AAX22886.1
AAX22888.1
AAX22892.1
AAX22899.1
AAX22908.1
AAX22911.1
AAX22922.1
AAX22928.1
AAX22945.1
AAX22963.1
AAX22967.1
AAX22970.1
AAX22981.1
AAX22988.1
AAX22989.1
AAX23042.1
AAX23065.1
AAX23079.1
AAX24008.1
AAX24009.1
AAX24012.1
AAX24015.1
AAX24016.1
AAX24017.1
AAX24019.1
AAX24020.1
AAX24022.1
AAX24023.1
AAX24024.1
AAX24028.1
AAX25672.2
AAX25796.2
AAX26158.2
AAX27387.2
AAX27404.2
AAX28410.2
AAX35724.1
AAX39804.1
AAX39805.1
AAX39812.1
AAX46446.1
AAX50880.1
AAX59906.1
AAX77207.1
AAX77208.1
AAX77209.1
AAX77210.1
AAX77211.1
AAX77212.1
AAX94730.1
AAX94734.1
AAX99085.1
AAY17261.1
AAY17263.1
AAY17264.1
AAY17265.1
AAY17267.1
AAY17274.1
AAY17356.1
AAY19525.1
AAY22128.1
AAY22130.1
AAY22593.1
AAY22595.1
AAY22597.1
AAY23361.1
AAY41425.1
AAY68027.1
AAY83367.1
AAY85528.1
AAY86934.1
AAZ08341.1
AAZ32099.1
AAZ32773.1
AAZ32774.1
AAZ39558.1
AAZ40074.1
AAZ40085.1
AAZ66782.1
AAZ78367.1
AAZ79287.1
AAZ79288.1
AAZ79290.1
AAZ79291.1
AAZ79292.1
AAZ80955.1
AAZ83599.1
AAZ84554.1
AAZ84555.1
AAZ84556.1
AAZ84557.1
AAZ84558.1
AAZ84559.1
AAZ84560.1
AAZ84561.1
AAZ84562.1
AAZ84563.1
[truncated: 28,120 more rows]
