# Supplementary material for: CaptureSeq: Hybridization-Based Enrichment of cpn60 Gene Fragments Reveals the Community Structures of Synthetic and Natural Microbial Ecosystems
Source: Microorganisms. 2021 Apr 13;9(4):816. doi: 10.3390/microorganisms9040816 (PMC8069376; doi:10.3390/microorganisms9040816)
Supplement: Supplementary file 1 [file microorganisms-09-00816-s001.zip › Supplemental Dataset S3-taxonomic clusters.xlsx]

## Sheet: Sheet1
GenBank Accession	Manure sample 1	Manure sample 2	Manure sample 3	Pond	Soil Plot 11	Soil Plot 12	Soil Plot 1	Soil Plot 4	Soil Plot 7	Soil Plot 8	Phylum	Domain
ADO16478.1	0	0	0	1	1	0	2	0	1	0	Firmicutes	Bacteria
ADO16482.1	1	1	2	0	0	1	0	1	0	0	Firmicutes	Bacteria
ADO16480.1	1	0	1	0	0	1	0	0	1	0	Firmicutes	Bacteria
ADO16476.1	0	0	1	0	0	0	1	0	0	0	Firmicutes	Bacteria
XP_004338977.1	0	0	0	0	1	1	0	1	0	0	Amoebozoa	Eukaryota
XP_004368154.1	0	0	0	0	0	0	0	0	1	0	Amoebozoa	Eukaryota
WP_018134159.1	0	0	0	5	2	5	4	3	4	0	Actinobacteria	Bacteria
WP_018134331.1	0	1	1	7	0	3	1	2	2	1	Actinobacteria	Bacteria
WP_010472301.1	5	0	3	0	0	0	1	2	0	1	Cyanobacteria	Bacteria
WP_010475296.1	0	0	0	0	1	0	0	0	0	0	Cyanobacteria	Bacteria
CDG32185.1	37	28	36	0	2	1	4	5	2	1	Proteobacteria	Bacteria
AHK26702.1	6	3	4	7	8	7	17	8	10	11	Proteobacteria	Bacteria
WP_042787645.1	30	14	25	2	1	0	0	0	1	1	Proteobacteria	Bacteria
AHK26693.1	4	1	2	10	5	5	5	4	6	3	Proteobacteria	Bacteria
WP_026396589.1	2	2	2	0	4	6	9	6	13	6	Proteobacteria	Bacteria
AHK26703.1	10	3	6	4	4	0	8	4	4	2	Proteobacteria	Bacteria
AHK26690.1	4	5	5	1	4	4	6	1	2	8	Proteobacteria	Bacteria
AHK26731.1	7	6	13	1	2	0	4	3	2	0	Proteobacteria	Bacteria
AHK26721.1	13	7	12	1	1	0	0	1	0	0	Proteobacteria	Bacteria
CDG32180.1	0	0	0	7	0	2	5	2	7	5	Proteobacteria	Bacteria
AHK26695.1	1	0	0	3	5	8	5	2	4	3	Proteobacteria	Bacteria
AHK26736.1	6	1	6	3	1	2	3	1	5	2	Proteobacteria	Bacteria
AHK26696.1	1	0	0	2	6	7	4	2	5	3	Proteobacteria	Bacteria
AHK26701.1	3	1	1	7	0	1	0	2	2	6	Proteobacteria	Bacteria
AHK26705.1	5	3	10	0	1	3	2	0	2	1	Proteobacteria	Bacteria
AHK26706.1	10	1	9	0	1	1	0	0	3	2	Proteobacteria	Bacteria
AHK26730.1	5	5	3	2	3	2	0	1	3	1	Proteobacteria	Bacteria
WP_018308472.1	1	0	0	1	5	0	1	2	10	5	Proteobacteria	Bacteria
AHK26700.1	1	0	0	4	4	0	5	2	3	1	Proteobacteria	Bacteria
AHK26692.1	1	0	0	4	0	3	5	3	2	1	Proteobacteria	Bacteria
CCZ22649.1	1	1	0	1	4	4	4	3	1	2	Proteobacteria	Bacteria
AHK26725.1	4	5	7	0	1	0	1	0	1	0	Proteobacteria	Bacteria
AHK26729.1	1	1	0	0	2	0	4	4	5	2	Proteobacteria	Bacteria
CDG32187.1	6	1	6	0	0	2	2	0	1	1	Proteobacteria	Bacteria
AHK26714.1	2	0	4	1	1	0	4	1	2	2	Proteobacteria	Bacteria
CDG32186.1	3	3	2	1	3	1	1	1	1	1	Proteobacteria	Bacteria
AHK26723.1	6	3	6	0	0	0	1	0	0	1	Proteobacteria	Bacteria
CDG32182.1	0	0	0	3	1	2	3	0	2	3	Proteobacteria	Bacteria
WP_019088266.1	2	1	1	2	0	1	3	2	1	2	Proteobacteria	Bacteria
AHK26691.1	0	0	0	1	2	2	2	2	5	1	Proteobacteria	Bacteria
CDG32181.1	4	1	1	1	1	2	2	1	0	0	Proteobacteria	Bacteria
AHK26717.1	1	0	3	1	2	0	2	0	1	2	Proteobacteria	Bacteria
CDG32183.1	1	2	6	0	1	1	0	0	1	1	Proteobacteria	Bacteria
AGC10677.1	0	0	0	2	1	2	3	1	1	0	Proteobacteria	Bacteria
AGC10709.1	2	0	5	2	0	0	0	1	0	0	Proteobacteria	Bacteria
AHK26709.1	1	0	6	1	1	0	1	1	0	0	Proteobacteria	Bacteria
AHK26715.1	2	0	0	2	2	1	1	0	1	1	Proteobacteria	Bacteria
AHK26722.1	6	3	2	0	0	0	0	0	1	0	Proteobacteria	Bacteria
WP_025828599.1	0	1	1	1	0	0	1	4	3	0	Proteobacteria	Bacteria
AHK26724.1	1	0	1	3	0	1	0	0	1	1	Proteobacteria	Bacteria
CDA18449.1	2	0	1	0	3	1	0	1	1	2	Proteobacteria	Bacteria
CDG32188.1	2	2	2	1	0	0	0	2	0	1	Proteobacteria	Bacteria
WP_043550517.1	2	2	1	1	0	0	1	1	1	1	Proteobacteria	Bacteria
AHK26738.1	2	2	2	0	0	0	1	1	1	1	Proteobacteria	Bacteria
AHK26712.1	1	0	1	1	2	2	1	0	0	0	Proteobacteria	Bacteria
AHK26713.1	2	1	2	0	0	1	0	0	2	1	Proteobacteria	Bacteria
AHK26727.1	5	2	1	0	0	0	0	0	1	0	Proteobacteria	Bacteria
AGC10706.1	0	0	0	0	0	0	3	1	1	3	Proteobacteria	Bacteria
AHK26711.1	0	1	0	1	0	1	3	0	1	0	Proteobacteria	Bacteria
AHK26716.1	3	0	0	0	0	0	1	1	0	3	Proteobacteria	Bacteria
AGC10718.1	0	0	1	3	0	0	0	0	0	0	Proteobacteria	Bacteria
AHK26707.1	0	0	0	2	0	0	0	2	0	1	Proteobacteria	Bacteria
AHK26708.1	2	2	0	1	0	0	0	0	1	0	Proteobacteria	Bacteria
WP_006116437.1	1	1	3	1	0	0	0	0	0	0	Proteobacteria	Bacteria
AHK26720.1	3	3	0	0	0	0	0	0	0	0	Proteobacteria	Bacteria
AGC10680.1	0	0	0	0	0	2	1	0	1	1	Proteobacteria	Bacteria
AGC10688.1	0	0	0	1	1	0	0	1	1	0	Proteobacteria	Bacteria
AGC10728.1	0	0	1	2	0	0	0	0	0	0	Proteobacteria	Bacteria
WP_006557940.1	2	0	0	1	0	0	0	0	1	0	Proteobacteria	Bacteria
AHK26733.1	0	0	0	1	0	0	0	0	2	0	Proteobacteria	Bacteria
AHK26734.1	0	0	1	0	0	0	2	1	0	0	Proteobacteria	Bacteria
AHK26737.1	0	1	3	0	0	0	0	0	0	0	Proteobacteria	Bacteria
BAC16232.1	0	0	0	1	1	0	0	0	0	1	Proteobacteria	Bacteria
WP_003625762.1	1	0	0	0	1	0	0	0	1	0	Proteobacteria	Bacteria
AHK26718.1	0	0	0	0	0	0	0	1	1	0	Proteobacteria	Bacteria
AHK26719.1	1	1	0	0	0	0	0	0	0	0	Proteobacteria	Bacteria
AHK26726.1	1	0	1	0	0	0	0	0	0	0	Proteobacteria	Bacteria
AHK26735.1	0	0	0	0	0	1	0	1	0	0	Proteobacteria	Bacteria
AGI17757.1	0	0	0	0	0	0	0	1	0	0	Proteobacteria	Bacteria
WP_007434676.1	1	1	2	27	30	42	57	43	52	27	Proteobacteria	Bacteria
ADB23864.1	130	67	89	3	0	0	2	1	1	1	Proteobacteria	Bacteria
WP_007399245.1	2	0	3	3	4	8	4	4	12	10	Proteobacteria	Bacteria
ACC65044.1	0	0	0	0	1	4	1	1	1	0	Proteobacteria	Bacteria
WP_026394611.1	12	7	12	1	0	0	0	1	1	0	Firmicutes	Bacteria
AFA48431.1	5	1	1	0	0	0	0	0	0	0	Firmicutes	Bacteria
AFA48430.1	2	0	0	0	0	0	0	0	0	0	Firmicutes	Bacteria
WP_004094726.1	41	16	32	0	1	1	0	0	2	1	Firmicutes	Bacteria
KUK26886.1	0	0	1	0	5	0	3	1	1	1	Unclassified	Bacteria
WP_025725399.1	0	1	3	0	0	0	0	0	0	0	Tenericutes	Bacteria
WP_026399956.1	0	1	1	0	0	0	0	0	0	0	Tenericutes	Bacteria
WP_026391659.1	1	0	0	0	0	0	0	0	0	0	Tenericutes	Bacteria
WP_008163905.1	1	3	2	347	1	6	5	8	9	3	Proteobacteria	Bacteria
AGI19132.1	1	0	0	128	7	11	13	1	8	3	Proteobacteria	Bacteria
WP_006386587.1	0	1	0	1	28	43	47	29	26	25	Proteobacteria	Bacteria
AAM88508.1	0	0	1	29	2	4	1	4	3	3	Proteobacteria	Bacteria
WP_024069397.1	0	0	0	1	9	14	8	10	8	8	Proteobacteria	Bacteria
WP_006227642.1	1	0	0	6	4	7	11	5	5	4	Proteobacteria	Bacteria
WP_006385976.1	2	1	1	4	6	6	12	3	8	2	Proteobacteria	Bacteria
WP_006391317.1	2	0	2	0	6	11	7	9	8	2	Proteobacteria	Bacteria
AAM88482.1	1	0	1	0	4	1	0	6	4	4	Proteobacteria	Bacteria
ABQ44532.1	210	175	209	0	0	1	1	0	0	1	Firmicutes	Bacteria
WP_021736687.1	130	73	148	2	3	1	3	0	0	3	Firmicutes	Bacteria
AGI17729.1	94	59	90	0	0	0	0	0	0	0	Firmicutes	Bacteria
CDE94732.1	63	30	62	0	0	0	1	0	0	0	Firmicutes	Bacteria
WP_009015680.1	42	37	42	3	0	1	3	2	1	2	Firmicutes	Bacteria
ACQ84944.1	9	6	7	3	1	0	0	0	0	0	Firmicutes	Bacteria
CDE72646.1	4	5	2	0	0	0	1	0	0	0	Firmicutes	Bacteria
AAM49316.1	0	1	0	0	1	1	0	0	0	0	Firmicutes	Bacteria
AAM49372.1	0	1	0	0	0	0	0	0	0	0	Firmicutes	Bacteria
KRO48428.1	2	5	3	282	4	8	8	8	7	4	Actinobacteria	Bacteria
AFV07394.1	3	2	4	10	48	44	59	43	62	31	Actinobacteria	Bacteria
AFV07388.1	1	4	1	8	43	41	60	36	50	43	Actinobacteria	Bacteria
AFV07385.1	1	0	0	5	9	15	10	12	8	12	Actinobacteria	Bacteria
ACC64941.1	1	1	0	5	171	264	273	270	276	241	Proteobacteria	Bacteria
WP_007423234.1	4	3	6	67	94	181	148	170	213	134	Proteobacteria	Bacteria
WP_029312330.1	26	14	30	4	15	16	23	18	24	18	Proteobacteria	Bacteria
ACC65500.1	2	1	3	0	23	20	14	17	18	13	Proteobacteria	Bacteria
AFV07396.1	0	1	2	0	5	9	7	5	10	3	Proteobacteria	Bacteria
AFV07390.1	0	2	0	0	4	7	9	6	10	3	Proteobacteria	Bacteria
ACC64936.1	0	1	0	1	9	8	5	5	5	1	Proteobacteria	Bacteria
CDE19711.1	0	1	2	0	0	0	0	1	0	0	Proteobacteria	Bacteria
WP_007421825.1	0	0	0	0	0	1	0	0	3	0	Proteobacteria	Bacteria
WP_029310485.1	0	0	0	1	0	0	0	0	0	2	Proteobacteria	Bacteria
ACH72247.1	0	0	0	0	0	0	1	1	0	1	Proteobacteria	Bacteria
WP_013639984.1	0	0	0	0	0	0	0	0	1	0	Proteobacteria	Bacteria
WP_028702856.1	66	33	39	23	122	175	168	172	247	136	Actinobacteria	Bacteria
WP_015071166.1	28	17	29	41	106	107	102	116	153	85	Actinobacteria	Bacteria
WP_015069654.1	43	32	34	12	88	100	123	118	129	65	Actinobacteria	Bacteria
WP_027587917.1	56	28	36	16	49	77	63	94	73	59	Actinobacteria	Bacteria
WP_028701995.1	70	41	52	3	41	68	57	61	69	49	Actinobacteria	Bacteria
WP_027586407.1	28	31	41	5	48	48	42	49	47	48	Actinobacteria	Bacteria
WP_014029645.1	0	1	1	28	4	5	7	3	13	10	Proteobacteria	Bacteria
WP_024893653.1	1	0	1	9	4	1	2	6	4	2	Proteobacteria	Bacteria
AGI18956.1	1	0	0	1	2	0	2	2	0	2	Proteobacteria	Bacteria
WP_020710616.1	9	2	7	24	212	372	446	348	421	264	Acidobacteria	Bacteria
WP_026444640.1	2	3	2	4	108	140	208	116	186	109	Acidobacteria	Bacteria
WP_008494125.1	19	11	15	27	23	52	47	28	40	29	Proteobacteria	Bacteria
WP_042057908.1	6	0	0	7	38	71	63	64	80	51	Proteobacteria	Bacteria
CAY85794.1	1	0	1	5	10	20	16	17	12	15	Proteobacteria	Bacteria
WP_019702568.1	2	4	1	56	34	46	55	54	73	35	Proteobacteria	Bacteria
WP_011794101.1	1	1	0	49	29	45	64	65	72	39	Proteobacteria	Bacteria
WP_013593380.1	0	0	2	29	47	57	54	40	60	41	Proteobacteria	Bacteria
AGI18191.1	0	0	0	152	3	2	5	3	4	3	Proteobacteria	Bacteria
WP_024000812.1	3	3	0	25	30	44	40	33	38	17	Proteobacteria	Bacteria
AGI19097.1	1	0	0	112	3	4	6	9	4	4	Proteobacteria	Bacteria
ACC64902.1	4	1	0	33	27	21	35	17	42	13	Proteobacteria	Bacteria
AGI19028.1	1	0	0	31	10	29	44	30	33	11	Proteobacteria	Bacteria
AGI18057.1	0	1	0	67	1	3	6	5	8	3	Proteobacteria	Bacteria
AGI18067.1	0	0	0	73	2	1	0	0	1	0	Proteobacteria	Bacteria
AGI19004.1	2	0	2	35	12	10	9	14	10	13	Proteobacteria	Bacteria
WP_005799500.1	4	5	5	43	3	5	13	9	3	7	Proteobacteria	Bacteria
WP_026437949.1	9	1	5	27	5	11	17	10	12	13	Proteobacteria	Bacteria
WP_007854022.1	3	1	3	25	8	10	13	15	13	3	Proteobacteria	Bacteria
AGI19040.1	4	0	0	6	13	15	21	18	17	8	Proteobacteria	Bacteria
WP_008905625.1	1	1	0	33	9	7	6	4	8	6	Proteobacteria	Bacteria
ABL86742.1	0	0	0	51	0	0	2	2	0	0	Proteobacteria	Bacteria
ABL86735.1	0	0	1	7	8	14	15	13	16	9	Proteobacteria	Bacteria
ABX11638.1	0	1	2	27	6	2	9	5	7	4	Proteobacteria	Bacteria
AGI19031.1	0	0	0	33	3	2	2	6	2	5	Proteobacteria	Bacteria
AGI19101.1	0	2	0	12	2	7	5	12	7	10	Proteobacteria	Bacteria
WP_010462232.1	3	2	0	1	12	9	19	8	10	4	Proteobacteria	Bacteria
AGI18608.1	1	0	0	31	0	0	0	2	0	2	Proteobacteria	Bacteria
AGI18414.1	0	0	0	22	2	4	3	5	3	3	Proteobacteria	Bacteria
AGI18384.1	0	1	3	0	12	8	7	14	12	6	Proteobacteria	Bacteria
AGI19088.1	0	0	1	3	9	5	7	9	12	2	Proteobacteria	Bacteria
AGI18371.1	1	0	1	20	1	2	0	1	0	2	Proteobacteria	Bacteria
AGI18435.1	0	1	0	3	2	10	9	7	7	5	Proteobacteria	Bacteria
AGI18550.1	0	0	2	4	1	4	9	6	9	4	Proteobacteria	Bacteria
AGI19062.1	0	0	0	0	4	9	8	12	6	2	Proteobacteria	Bacteria
AGI18074.1	0	0	0	18	0	0	1	0	1	1	Proteobacteria	Bacteria
AGI19067.1	0	0	2	1	4	5	9	6	3	6	Proteobacteria	Bacteria
AGI18921.1	1	0	0	8	1	6	3	3	2	2	Proteobacteria	Bacteria
AGI18915.1	2	0	0	5	4	0	3	7	0	4	Proteobacteria	Bacteria
AAM88520.1	0	2	3	5	5	1	3	1	0	2	Proteobacteria	Bacteria
AGI19122.1	0	0	0	3	1	6	5	2	3	0	Proteobacteria	Bacteria
AGI19066.1	0	1	0	0	3	5	4	4	3	2	Proteobacteria	Bacteria
AGI17777.1	0	0	2	7	1	2	0	1	1	0	Proteobacteria	Bacteria
AGI18963.1	1	1	0	2	2	1	2	3	2	3	Proteobacteria	Bacteria
AGI19198.1	0	0	0	2	6	1	1	3	3	1	Proteobacteria	Bacteria
AGI18945.1	2	0	2	2	1	1	2	1	3	1	Proteobacteria	Bacteria
AGI18962.1	0	0	0	5	0	1	1	2	1	1	Proteobacteria	Bacteria
AGI18988.1	1	0	0	6	0	0	0	0	2	1	Proteobacteria	Bacteria
AGI18050.1	0	0	0	1	1	4	2	4	1	1	Proteobacteria	Bacteria
AGI19250.1	0	0	0	2	0	0	3	4	3	0	Proteobacteria	Bacteria
AGI18995.1	1	0	1	3	0	1	1	2	1	0	Proteobacteria	Bacteria
AGI18606.1	0	0	2	2	1	1	0	1	0	1	Proteobacteria	Bacteria
AGI18790.1	0	0	1	3	1	0	1	1	0	0	Proteobacteria	Bacteria
AGI18884.1	0	0	0	3	0	0	0	1	3	0	Proteobacteria	Bacteria
AGI19240.1	0	2	0	3	0	0	0	1	0	0	Proteobacteria	Bacteria
AGI18634.1	0	1	1	2	0	0	0	1	0	0	Proteobacteria	Bacteria
AGI18694.1	0	0	0	3	0	0	0	0	1	0	Proteobacteria	Bacteria
AGI18700.1	0	0	0	2	0	2	0	0	0	1	Proteobacteria	Bacteria
AGI18977.1	1	0	0	2	0	0	1	1	0	0	Proteobacteria	Bacteria
AGI19185.1	0	0	0	1	2	1	1	0	1	0	Proteobacteria	Bacteria
AGI18614.1	0	1	0	1	0	0	1	1	0	1	Proteobacteria	Bacteria
AGI18864.1	0	0	0	1	1	1	0	0	1	1	Proteobacteria	Bacteria
AGI19121.1	0	0	0	2	1	0	1	0	0	0	Proteobacteria	Bacteria
AGI19190.1	0	1	0	1	1	0	0	0	1	1	Proteobacteria	Bacteria
AGI19200.1	0	0	0	1	0	0	0	3	0	1	Proteobacteria	Bacteria
AGI19229.1	0	0	0	1	1	0	0	1	1	1	Proteobacteria	Bacteria
AGI18620.1	0	0	0	0	1	1	1	0	0	2	Proteobacteria	Bacteria
AGI18628.1	0	1	1	1	0	0	0	0	0	1	Proteobacteria	Bacteria
AGI18680.1	1	1	0	1	0	0	0	0	1	0	Proteobacteria	Bacteria
AGI18727.1	1	0	0	1	0	0	0	1	0	1	Proteobacteria	Bacteria
AGI18802.1	0	0	0	2	0	0	1	0	0	0	Proteobacteria	Bacteria
AGI18806.1	1	0	0	1	0	0	1	1	0	0	Proteobacteria	Bacteria
AGI19160.1	0	0	1	1	0	0	1	0	1	0	Proteobacteria	Bacteria
AGI19242.1	0	0	0	2	1	0	0	0	0	0	Proteobacteria	Bacteria
AGI17650.1	1	0	0	1	0	0	1	0	0	0	Proteobacteria	Bacteria
AGI17822.1	0	1	0	0	0	1	1	0	1	0	Proteobacteria	Bacteria
AGI18636.1	1	0	0	1	0	0	0	0	1	0	Proteobacteria	Bacteria
AGI18698.1	0	0	0	2	0	0	0	0	0	0	Proteobacteria	Bacteria
AGI18779.1	0	0	0	1	1	1	0	0	0	0	Proteobacteria	Bacteria
AGI18881.1	1	0	0	1	0	0	1	0	0	0	Proteobacteria	Bacteria
AGI19161.1	0	0	0	2	0	0	0	0	0	0	Proteobacteria	Bacteria
AGI19186.1	0	1	0	1	0	1	0	0	0	0	Proteobacteria	Bacteria
AGI18569.1	0	0	0	1	0	1	0	0	0	0	Proteobacteria	Bacteria
AGI18585.1	0	0	0	1	0	0	0	0	0	1	Proteobacteria	Bacteria
AGI18623.1	1	1	0	0	0	1	0	0	0	0	Proteobacteria	Bacteria
AGI18681.1	0	0	0	0	0	3	0	0	0	0	Proteobacteria	Bacteria
AGI18846.1	0	0	0	1	0	0	1	0	0	0	Proteobacteria	Bacteria
AGI18865.1	0	0	0	1	0	1	0	0	0	0	Proteobacteria	Bacteria
AGI19169.1	0	0	1	0	0	0	1	0	1	0	Proteobacteria	Bacteria
AGI19194.1	0	0	0	0	2	1	0	0	0	0	Proteobacteria	Bacteria
AGI17680.1	0	0	0	1	0	0	0	0	0	0	Proteobacteria	Bacteria
AGI18595.1	0	0	0	1	0	0	0	0	0	0	Proteobacteria	Bacteria
AGI18625.1	1	1	0	0	0	0	0	0	0	0	Proteobacteria	Bacteria
AGI18629.1	0	0	1	0	0	0	0	0	1	0	Proteobacteria	Bacteria
AGI18658.1	0	0	0	0	0	0	0	2	0	0	Proteobacteria	Bacteria
AGI18675.1	1	0	0	0	0	1	0	0	0	0	Proteobacteria	Bacteria
AGI18894.1	0	0	0	1	0	0	0	0	0	0	Proteobacteria	Bacteria
AGI19251.1	0	0	0	0	1	0	0	0	1	0	Proteobacteria	Bacteria
AGI18663.1	0	0	0	0	0	1	0	0	0	0	Proteobacteria	Bacteria
AGI18666.1	0	0	0	0	0	0	1	0	0	0	Proteobacteria	Bacteria
AGI18703.1	0	0	0	0	0	0	0	1	0	0	Proteobacteria	Bacteria
AGI18704.1	0	0	0	0	0	1	0	0	0	0	Proteobacteria	Bacteria
AGI18818.1	0	0	0	0	0	1	0	0	0	0	Proteobacteria	Bacteria
AGI18869.1	0	0	0	0	0	0	0	0	1	0	Proteobacteria	Bacteria
AGI18906.1	0	1	0	0	0	0	0	0	0	0	Proteobacteria	Bacteria
AGI19207.1	0	0	0	0	0	1	0	0	0	0	Proteobacteria	Bacteria
AGI19212.1	0	0	0	0	0	0	0	1	0	0	Proteobacteria	Bacteria
EDY34836.1	1	0	3	0	0	0	0	0	0	0	Euryarchaeota	Archaea
WP_012997344.1	1	1	0	0	0	0	0	0	0	0	Euryarchaeota	Archaea
WP_008083936.1	0	1	0	0	0	0	0	0	0	0	Euryarchaeota	Archaea
AEZ35981.1	29	14	8	9	30	40	69	30	92	21	Proteobacteria	Bacteria
AGI18756.1	0	0	0	86	0	0	0	0	0	0	Proteobacteria	Bacteria
WP_005038745.1	0	0	0	0	1	0	0	151	0	0	Proteobacteria	Bacteria
AGI19217.1	0	0	0	35	0	0	1	0	0	0	Proteobacteria	Bacteria
AGI18665.1	0	0	1	33	0	0	0	0	0	0	Proteobacteria	Bacteria
AGI19170.1	0	0	0	29	0	0	0	0	0	0	Proteobacteria	Bacteria
AGI19193.1	0	0	0	28	0	0	0	0	0	0	Proteobacteria	Bacteria
AGI18879.1	0	0	0	23	0	0	0	0	0	0	Proteobacteria	Bacteria
WP_005307896.1	0	0	0	19	0	0	0	1	0	0	Proteobacteria	Bacteria
WP_003650104.1	0	1	0	3	0	0	0	29	0	0	Proteobacteria	Bacteria
WP_010113893.1	3	6	8	4	0	0	0	0	0	0	Proteobacteria	Bacteria
AGI18484.1	9	3	6	1	0	2	1	0	0	0	Proteobacteria	Bacteria
WP_004651334.1	1	1	0	9	1	0	1	0	0	0	Proteobacteria	Bacteria
WP_004722441.1	6	8	4	1	1	0	0	0	0	0	Proteobacteria	Bacteria
WP_004790490.1	0	1	0	2	0	0	0	16	0	0	Proteobacteria	Bacteria
WP_016146207.1	0	0	0	10	0	0	0	0	0	0	Proteobacteria	Bacteria
AGI18452.1	8	4	7	0	0	0	0	0	0	0	Proteobacteria	Bacteria
AGI18582.1	6	6	6	0	0	0	0	0	0	0	Proteobacteria	Bacteria
WP_004638311.1	6	3	2	2	0	0	0	1	0	0	Proteobacteria	Bacteria
WP_018677053.1	2	2	3	4	0	0	0	1	0	0	Proteobacteria	Bacteria
WP_016655345.1	0	1	0	5	0	1	1	1	1	0	Proteobacteria	Bacteria
AGI18780.1	4	4	6	0	0	0	0	0	0	0	Proteobacteria	Bacteria
WP_033847965.1	3	3	6	1	0	0	0	0	0	0	Proteobacteria	Bacteria
AGI17830.1	7	1	5	0	0	0	0	0	0	0	Proteobacteria	Bacteria
AGI18862.1	5	2	5	0	0	0	0	0	0	0	Proteobacteria	Bacteria
WP_004652031.1	5	2	3	0	0	1	0	0	0	1	Proteobacteria	Bacteria
WP_004939733.1	5	3	3	0	0	0	0	1	0	0	Proteobacteria	Bacteria
WP_004996627.1	0	0	0	6	0	0	0	0	0	0	Proteobacteria	Bacteria
AAM88509.1	0	1	0	3	0	0	0	4	0	0	Proteobacteria	Bacteria
ABX11587.1	2	0	2	3	0	0	1	0	0	0	Proteobacteria	Bacteria
AGI17879.1	4	2	4	0	0	0	0	0	0	0	Proteobacteria	Bacteria
AGI17646.1	4	3	2	0	0	0	0	0	0	0	Proteobacteria	Bacteria
AGI18591.1	3	6	0	0	0	0	0	0	0	0	Proteobacteria	Bacteria
WP_004956155.1	1	0	0	4	0	0	0	0	0	0	Proteobacteria	Bacteria
AGI19222.1	0	0	0	4	0	0	0	0	0	0	Proteobacteria	Bacteria
ABX11634.1	0	0	0	4	0	0	0	0	0	0	Proteobacteria	Bacteria
WP_004972130.1	0	0	0	1	0	0	2	1	1	2	Proteobacteria	Bacteria
WP_016651642.1	1	0	3	1	1	1	0	0	0	0	Proteobacteria	Bacteria
KCX73257.1	1	1	0	2	0	0	0	0	1	0	Proteobacteria	Bacteria
WP_002120607.1	0	0	2	0	0	0	0	5	0	0	Proteobacteria	Bacteria
WP_004755906.1	0	0	0	2	0	1	0	0	2	0	Proteobacteria	Bacteria
WP_004990175.1	0	2	0	2	0	0	1	0	0	0	Proteobacteria	Bacteria
WP_005234685.1	2	3	2	0	0	0	0	0	0	0	Proteobacteria	Bacteria
ACC65050.1	0	0	0	3	0	0	0	0	0	0	Proteobacteria	Bacteria
WP_004828344.1	1	0	0	2	0	0	0	0	1	0	Proteobacteria	Bacteria
WP_004863381.1	0	0	1	2	0	0	0	1	0	0	Proteobacteria	Bacteria
WP_005015664.1	1	0	0	2	0	0	0	0	0	1	Proteobacteria	Bacteria
WP_031954394.1	0	0	0	3	0	0	0	0	0	0	Proteobacteria	Bacteria
WP_004900257.1	1	1	1	1	0	0	0	0	0	0	Proteobacteria	Bacteria
WP_004912691.1	0	0	0	2	0	0	0	1	0	0	Proteobacteria	Bacteria
WP_005269777.1	0	0	0	2	0	0	0	0	1	0	Proteobacteria	Bacteria
WP_019456581.1	0	0	0	1	0	0	0	3	0	0	Proteobacteria	Bacteria
WP_031989389.1	0	0	1	2	0	0	0	0	0	0	Proteobacteria	Bacteria
WP_035266940.1	1	1	1	1	0	0	0	0	0	0	Proteobacteria	Bacteria
AGI17685.1	0	0	0	2	0	0	0	0	0	0	Proteobacteria	Bacteria
AGI18281.1	0	1	1	0	0	1	0	1	0	0	Proteobacteria	Bacteria
AGI18334.1	1	0	0	0	0	0	1	1	0	1	Proteobacteria	Bacteria
AEZ51031.1	1	0	1	1	0	0	0	0	0	0	Proteobacteria	Bacteria
AGV39230.1	2	0	2	0	0	0	0	0	0	0	Proteobacteria	Bacteria
WP_004674885.1	0	0	0	1	0	0	1	1	0	0	Proteobacteria	Bacteria
WP_005184228.1	0	0	0	2	0	0	0	0	0	0	Proteobacteria	Bacteria
AAZ84754.1	0	0	1	1	0	0	0	0	0	0	Proteobacteria	Bacteria
ACC65493.1	1	0	0	1	0	0	0	0	0	0	Proteobacteria	Bacteria
AGI18054.1	0	0	1	1	0	0	0	0	0	0	Proteobacteria	Bacteria
AGI18353.1	1	0	2	0	0	0	0	0	0	0	Proteobacteria	Bacteria
AGI18600.1	0	1	0	1	0	0	0	0	0	0	Proteobacteria	Bacteria
AGI18736.1	1	0	0	1	0	0	0	0	0	0	Proteobacteria	Bacteria
AAM88517.1	1	0	0	1	0	0	0	0	0	0	Proteobacteria	Bacteria
WP_001274625.1	0	0	0	1	0	0	1	0	0	0	Proteobacteria	Bacteria
WP_001274626.1	0	0	1	1	0	0	0	0	0	0	Proteobacteria	Bacteria
WP_004663351.1	0	0	0	1	0	1	0	0	0	0	Proteobacteria	Bacteria
WP_004782928.1	0	1	0	1	0	0	0	0	0	0	Proteobacteria	Bacteria
WP_004801460.1	0	0	1	1	0	0	0	0	0	0	Proteobacteria	Bacteria
WP_004840302.1	1	0	0	1	0	0	0	0	0	0	Proteobacteria	Bacteria
WP_005243511.1	1	0	0	1	0	0	0	0	0	0	Proteobacteria	Bacteria
ACC65049.1	0	0	0	1	0	0	0	0	0	0	Proteobacteria	Bacteria
ACC65239.1	0	0	0	1	0	0	0	0	0	0	Proteobacteria	Bacteria
AGI17620.1	0	0	0	0	1	0	1	0	0	0	Proteobacteria	Bacteria
AGI17642.1	0	0	0	1	0	0	0	0	0	0	Proteobacteria	Bacteria
AGI17651.1	0	0	0	0	1	1	0	0	0	0	Proteobacteria	Bacteria
AGI18612.1	0	0	0	1	0	0	0	0	0	0	Proteobacteria	Bacteria
AGI18754.1	0	0	0	1	0	0	0	0	0	0	Proteobacteria	Bacteria
AGI18781.1	0	0	0	1	0	0	0	0	0	0	Proteobacteria	Bacteria
AGI18899.1	0	0	0	1	0	0	0	0	0	0	Proteobacteria	Bacteria
AAM88483.1	0	0	0	1	0	0	0	0	0	0	Proteobacteria	Bacteria
AAM88501.1	1	0	0	0	0	0	1	0	0	0	Proteobacteria	Bacteria
AAZ93865.1	0	2	0	0	0	0	0	0	0	0	Proteobacteria	Bacteria
AAZ93874.1	0	1	1	0	0	0	0	0	0	0	Proteobacteria	Bacteria
CCZ51517.1	0	1	1	0	0	0	0	0	0	0	Proteobacteria	Bacteria
WP_004279474.1	0	1	0	0	0	0	0	1	0	0	Proteobacteria	Bacteria
WP_004694331.1	0	0	0	1	0	0	0	0	0	0	Proteobacteria	Bacteria
WP_004819670.1	0	1	0	0	0	0	0	1	0	0	Proteobacteria	Bacteria
WP_004878354.1	0	0	0	1	0	0	0	0	0	0	Proteobacteria	Bacteria
WP_005202097.1	1	1	0	0	0	0	0	0	0	0	Proteobacteria	Bacteria
WP_016541222.1	0	0	0	1	0	0	0	0	0	0	Proteobacteria	Bacteria
WP_031970116.1	0	0	0	1	0	0	0	0	0	0	Proteobacteria	Bacteria
WP_031970279.1	0	0	0	1	0	0	0	0	0	0	Proteobacteria	Bacteria
WP_031993392.1	0	0	0	1	0	0	0	0	0	0	Proteobacteria	Bacteria
AGI17701.1	0	0	0	0	0	0	0	0	1	0	Proteobacteria	Bacteria
AGI17726.1	1	0	0	0	0	0	0	0	0	0	Proteobacteria	Bacteria
AGI17992.1	0	1	0	0	0	0	0	0	0	0	Proteobacteria	Bacteria
AGI18042.1	0	0	1	0	0	0	0	0	0	0	Proteobacteria	Bacteria
AGI18094.1	0	1	0	0	0	0	0	0	0	0	Proteobacteria	Bacteria
AGI18776.1	0	0	0	0	0	0	0	0	1	0	Proteobacteria	Bacteria
AGI18888.1	0	0	1	0	0	0	0	0	0	0	Proteobacteria	Bacteria
AGI18964.1	0	0	1	0	0	0	0	0	0	0	Proteobacteria	Bacteria
AGI19152.1	0	0	0	0	0	0	1	0	0	0	Proteobacteria	Bacteria
AAM88485.1	0	0	1	0	0	0	0	0	0	0	Proteobacteria	Bacteria
AAZ93884.1	0	1	0	0	0	0	0	0	0	0	Proteobacteria	Bacteria
ABX11636.1	0	1	0	0	0	0	0	0	0	0	Proteobacteria	Bacteria
ADF30862.1	0	0	0	0	0	0	0	1	0	0	Proteobacteria	Bacteria
WP_001274624.1	1	0	0	0	0	0	0	0	0	0	Proteobacteria	Bacteria
WP_005062893.1	0	1	0	0	0	0	0	0	0	0	Proteobacteria	Bacteria
WP_005322884.1	0	0	1	0	0	0	0	0	0	0	Proteobacteria	Bacteria
WP_016659957.1	0	1	0	0	0	0	0	0	0	0	Proteobacteria	Bacteria
WP_031957322.1	0	0	1	0	0	0	0	0	0	0	Proteobacteria	Bacteria
WP_031973154.1	1	0	0	0	0	0	0	0	0	0	Proteobacteria	Bacteria
KFH41613.1	0	1	0	0	1	3	1	1	1	0	Fungi	Eukaryota
WP_035248934.1	1	2	2	21	0	1	2	1	1	2	Proteobacteria	Bacteria
WP_035260369.1	2	1	2	9	0	1	3	1	1	3	Proteobacteria	Bacteria
WP_016700503.1	0	0	1	7	6	14	12	27	12	11	Actinobacteria	Bacteria
WP_026417543.1	0	1	1	12	12	11	11	8	19	4	Actinobacteria	Bacteria
WP_026419474.1	0	0	0	6	5	2	6	7	10	4	Actinobacteria	Bacteria
WP_016700713.1	1	0	0	0	4	2	6	5	4	4	Actinobacteria	Bacteria
ABB16401.1	0	0	1	10	0	0	1	0	0	1	Proteobacteria	Bacteria
AAM88547.1	0	0	0	11	0	0	0	0	0	0	Proteobacteria	Bacteria
ABB16413.1	0	0	0	3	0	0	0	0	0	0	Proteobacteria	Bacteria
WP_018652056.1	0	0	0	3	0	0	0	0	0	0	Proteobacteria	Bacteria
ABB16408.1	0	1	0	0	0	0	0	0	2	0	Proteobacteria	Bacteria
WP_005826269.1	0	0	0	1	0	0	0	1	0	0	Proteobacteria	Bacteria
AAT67725.1	0	0	0	0	0	1	1	0	0	0	Proteobacteria	Bacteria
AAT67945.1	0	0	0	1	0	0	0	0	0	0	Proteobacteria	Bacteria
AAT67962.1	1	0	0	0	0	0	0	0	1	0	Proteobacteria	Bacteria
WP_005610288.1	0	0	0	1	0	0	0	0	0	0	Proteobacteria	Bacteria
WP_005818577.1	0	0	0	0	0	0	1	0	0	0	Proteobacteria	Bacteria
WP_016460405.1	5	3	0	3	10	13	22	11	19	21	Actinobacteria	Bacteria
WP_022566133.1	3	0	0	2	3	11	7	9	10	4	Actinobacteria	Bacteria
WP_024884152.1	0	1	1	4	5	5	8	5	10	4	Actinobacteria	Bacteria
WP_009213138.1	2	0	1	8	0	3	6	7	4	7	Actinobacteria	Bacteria
WP_019045170.1	1	0	1	1	6	9	5	7	6	4	Actinobacteria	Bacteria
WP_030173610.1	0	0	1	9	1	2	2	0	4	4	Actinobacteria	Bacteria
WP_033272426.1	0	2	0	0	4	2	7	0	11	1	Actinobacteria	Bacteria
WP_030171079.1	0	0	0	2	0	1	0	0	2	2	Actinobacteria	Bacteria
ACQ45397.1	0	0	0	2	0	0	0	0	0	0	Actinobacteria	Bacteria
ACM62013.1	0	0	0	1	0	0	0	0	0	0	Actinobacteria	Bacteria
ACM62122.1	0	2	0	0	0	0	0	0	0	0	Actinobacteria	Bacteria
ACQ45394.1	0	0	0	1	0	0	0	0	0	0	Actinobacteria	Bacteria
ACM62018.1	0	0	0	0	1	0	0	0	0	0	Actinobacteria	Bacteria
ACM62119.1	0	1	0	0	0	0	0	0	0	0	Actinobacteria	Bacteria
ACM62154.1	0	0	1	0	0	0	0	0	0	0	Actinobacteria	Bacteria
KGA04908.1	5	3	7	163	1	2	0	0	3	1	Actinobacteria	Bacteria
KGA08976.1	0	0	0	87	0	0	0	0	0	0	Actinobacteria	Bacteria
KGA06654.1	3	0	3	50	0	4	1	4	1	3	Actinobacteria	Bacteria
ACV82519.1	0	0	0	1	0	0	0	0	0	0	Actinobacteria	Bacteria
WP_021601735.1	1	6	5	2	36	51	55	64	59	38	Actinobacteria	Bacteria
WP_030448852.1	6	2	1	58	73	88	88	97	116	87	Actinobacteria	Bacteria
WP_030449260.1	4	3	7	4	14	14	39	19	19	21	Actinobacteria	Bacteria
WP_026422996.1	6	2	1	3	27	56	30	43	47	34	Actinobacteria	Bacteria
WP_018682517.1	3	1	1	2	12	22	26	22	35	24	Actinobacteria	Bacteria
WP_018682731.1	0	0	0	0	2	6	2	9	7	2	Actinobacteria	Bacteria
WP_026422449.1	2	0	0	0	3	6	6	7	2	2	Actinobacteria	Bacteria
WP_026414885.1	20	25	24	36	118	157	141	130	182	107	Actinobacteria	Bacteria
WP_026314058.1	9	7	4	28	93	113	114	114	129	88	Actinobacteria	Bacteria
WP_026341965.1	6	6	1	7	37	64	50	59	67	41	Actinobacteria	Bacteria
WP_026405125.1	5	3	6	15	40	53	56	34	45	33	Actinobacteria	Bacteria
WP_024936450.1	0	1	2	6	33	48	47	36	58	17	Actinobacteria	Bacteria
WP_026402971.1	1	1	0	6	18	27	21	24	23	14	Actinobacteria	Bacteria
ACB46469.1	3	3	1	11	10	12	16	19	20	13	Actinobacteria	Bacteria
WP_026415273.1	8	11	7	1	11	18	14	9	15	14	Actinobacteria	Bacteria
WP_018657529.1	4	0	0	2	7	8	10	13	16	8	Actinobacteria	Bacteria
WP_019632551.1	1	0	0	2	5	15	9	13	12	7	Actinobacteria	Bacteria
WP_021594483.1	1	2	0	2	3	5	12	9	5	8	Actinobacteria	Bacteria
AAV68257.1	0	0	2	1	2	2	2	0	5	2	Actinobacteria	Bacteria
AAV68267.1	0	0	0	0	1	0	0	0	0	0	Actinobacteria	Bacteria
WP_021611844.1	2	4	1	19	31	52	40	35	53	39	Actinobacteria	Bacteria
WP_009054974.1	8	9	11	8	11	18	20	8	19	16	Actinobacteria	Bacteria
WP_026410399.1	6	4	3	6	12	10	22	18	24	9	Actinobacteria	Bacteria
WP_026426941.1	6	6	2	12	9	14	13	4	11	9	Actinobacteria	Bacteria
WP_007588338.1	2	2	6	2	9	17	13	10	15	17	Actinobacteria	Bacteria
WP_003782269.1	7	5	1	1	14	14	7	10	13	13	Actinobacteria	Bacteria
WP_008732268.1	6	3	2	6	5	13	13	16	7	9	Actinobacteria	Bacteria
WP_009404939.1	1	0	2	1	7	17	15	6	16	8	Actinobacteria	Bacteria
WP_021609281.1	6	5	1	3	7	9	14	5	11	4	Actinobacteria	Bacteria
WP_009395009.1	9	3	2	1	7	3	12	10	14	3	Actinobacteria	Bacteria
WP_021612885.1	5	7	5	0	7	7	8	7	13	5	Actinobacteria	Bacteria
WP_005870231.1	0	0	0	8	4	11	7	7	6	6	Actinobacteria	Bacteria
WP_003788944.1	7	4	0	2	3	8	4	8	13	5	Actinobacteria	Bacteria
WP_021606674.1	7	2	2	1	2	9	7	3	11	6	Actinobacteria	Bacteria
WP_026407256.1	2	0	3	0	5	7	5	12	10	5	Actinobacteria	Bacteria
WP_009648536.1	1	1	3	4	6	2	4	6	6	3	Actinobacteria	Bacteria
WP_022867449.1	2	8	2	0	1	5	8	5	3	1	Actinobacteria	Bacteria
WP_026459920.1	12	8	7	0	0	1	0	0	2	1	Actinobacteria	Bacteria
EJZ87032.1	0	1	0	5	2	2	4	3	3	3	Actinobacteria	Bacteria
WP_009232479.1	1	2	1	1	0	4	3	4	6	4	Actinobacteria	Bacteria
WP_006547606.1	2	1	1	2	4	3	2	3	3	0	Actinobacteria	Bacteria
WP_009408645.1	1	1	0	7	2	0	1	3	0	1	Actinobacteria	Bacteria
EEH64492.1	0	0	0	10	0	0	0	2	0	0	Actinobacteria	Bacteria
WP_024331054.1	3	2	0	6	0	1	0	1	2	1	Actinobacteria	Bacteria
AFC96910.1	0	0	0	0	5	2	3	2	1	3	Actinobacteria	Bacteria
WP_021603590.1	1	2	2	1	1	1	3	1	0	0	Actinobacteria	Bacteria
AFC96911.1	1	0	1	1	2	1	1	2	2	0	Actinobacteria	Bacteria
CBW46444.1	3	1	1	0	0	0	1	0	0	0	Actinobacteria	Bacteria
AFC96912.1	0	1	0	0	1	0	2	0	0	0	Actinobacteria	Bacteria
CBW46445.1	0	2	0	0	0	0	0	0	0	0	Actinobacteria	Bacteria
WP_019126976.1	90	56	67	0	0	1	0	0	0	0	Actinobacteria	Bacteria
WP_004805814.1	0	0	0	1	0	1	0	3	1	2	Actinobacteria	Bacteria
WP_018332379.1	5	4	3	47	109	150	121	154	191	112	Actinobacteria	Bacteria
WP_026204221.1	0	0	0	0	8	15	20	14	10	7	Actinobacteria	Bacteria
WP_018330960.1	0	0	0	0	7	13	15	15	12	7	Actinobacteria	Bacteria
WP_020513109.1	7	5	3	28	185	283	253	316	307	208	Actinobacteria	Bacteria
WP_030441146.1	3	1	1	26	93	120	132	119	135	111	Actinobacteria	Bacteria
WP_020518289.1	1	3	0	9	49	81	85	79	99	67	Actinobacteria	Bacteria
WP_030434768.1	3	1	1	1	31	64	70	57	60	40	Actinobacteria	Bacteria
WP_020513654.1	0	0	1	5	16	21	33	54	34	17	Actinobacteria	Bacteria
WP_030436566.1	0	0	0	0	9	21	14	24	26	20	Actinobacteria	Bacteria
WP_030437532.1	1	0	0	0	15	21	16	13	23	11	Actinobacteria	Bacteria
WP_020578044.1	2	3	1	18	56	67	69	45	82	56	Actinobacteria	Bacteria
WP_020578603.1	4	2	3	47	20	26	32	26	39	29	Actinobacteria	Bacteria
WP_020575869.1	0	1	0	0	0	0	0	0	0	0	Actinobacteria	Bacteria
WP_026453796.1	4	3	3	4	11	17	16	21	22	7	Actinobacteria	Bacteria
WP_026454216.1	0	0	0	0	0	2	2	2	3	0	Actinobacteria	Bacteria
WP_026455250.1	0	0	0	0	0	1	0	0	0	0	Actinobacteria	Bacteria
WP_034226591.1	48	27	30	34	71	102	120	95	143	85	Actinobacteria	Bacteria
WP_026428432.1	4	2	3	12	2	0	1	0	2	0	Actinobacteria	Bacteria
WP_022865896.1	2	2	2	7	0	0	0	0	0	0	Actinobacteria	Bacteria
WP_016443292.1	2	1	4	0	1	2	0	1	1	0	Actinobacteria	Bacteria
AII26381.1	0	0	1	1	0	2	2	0	0	0	Metazoa	Eukaryota
XP_001661764.1	0	0	0	0	0	1	0	0	0	0	Metazoa	Eukaryota
EMT33855.1	3	0	1	0	0	0	0	0	0	0	Viridiplantae	Eukaryota
EMT15819.1	0	0	0	1	0	0	0	0	0	0	Viridiplantae	Eukaryota
EMT19476.1	1	0	1	0	0	0	0	0	0	0	Viridiplantae	Eukaryota
WP_026451388.1	19	15	29	2	1	4	2	0	3	2	Bacteroidetes	Bacteria
AAQ18790.1	2	0	1	0	0	0	0	0	0	0	Actinobacteria	Bacteria
WP_013668604.1	51	39	35	0	0	0	0	0	0	0	Firmicutes	Bacteria
WP_016897998.1	1	3	1	0	0	0	0	0	0	0	Firmicutes	Bacteria
WP_003143275.1	2	0	0	0	0	0	0	0	0	0	Firmicutes	Bacteria
ACC65159.1	5	5	3	13	28	36	33	42	37	35	Actinobacteria	Bacteria
ACA34575.1	34	26	28	0	0	0	1	0	1	0	Proteobacteria	Bacteria
AEK51969.1	36	24	16	0	0	0	0	1	1	0	Proteobacteria	Bacteria
AEK51967.1	17	3	7	1	0	0	1	2	0	0	Proteobacteria	Bacteria
WP_005340575.1	8	8	8	0	0	1	0	0	1	0	Proteobacteria	Bacteria
WP_026457381.1	3	6	2	2	2	1	3	0	3	2	Proteobacteria	Bacteria
WP_010673136.1	1	0	0	8	0	1	2	0	3	1	Proteobacteria	Bacteria
ACA34581.1	2	0	1	8	0	0	2	1	1	0	Proteobacteria	Bacteria
AEK51974.1	0	0	0	8	0	0	1	0	0	0	Proteobacteria	Bacteria
WP_005356159.1	1	0	1	3	2	0	2	2	2	1	Proteobacteria	Bacteria
WP_021140096.1	4	4	4	1	0	0	1	0	1	0	Proteobacteria	Bacteria
AFI61792.1	0	0	0	6	0	1	0	0	1	0	Proteobacteria	Bacteria
AEK51961.1	0	0	0	1	1	2	4	1	3	0	Proteobacteria	Bacteria
WP_005331807.1	0	0	1	0	4	0	3	0	5	0	Proteobacteria	Bacteria
AEQ34720.1	1	0	0	1	0	1	1	2	1	2	Proteobacteria	Bacteria
AFI61795.1	0	1	0	1	0	0	2	1	2	2	Proteobacteria	Bacteria
WP_005901668.1	0	1	3	0	1	2	0	1	2	0	Proteobacteria	Bacteria
ACA34546.1	1	0	0	1	0	0	2	1	2	1	Proteobacteria	Bacteria
ACA34557.1	4	0	0	0	1	2	1	0	1	0	Proteobacteria	Bacteria
AHW82185.1	0	0	0	1	1	1	3	1	1	0	Proteobacteria	Bacteria
AEK51971.1	1	0	0	3	1	0	0	0	0	0	Proteobacteria	Bacteria
AFJ04697.1	1	2	2	1	0	0	0	0	1	0	Proteobacteria	Bacteria
AHW82199.1	0	0	1	3	0	1	0	0	0	0	Proteobacteria	Bacteria
WP_042864436.1	1	0	0	1	0	3	2	0	0	0	Proteobacteria	Bacteria
AGI18032.1	0	1	4	0	1	0	0	0	1	0	Proteobacteria	Bacteria
BAJ83483.1	1	0	3	1	0	0	0	0	1	0	Proteobacteria	Bacteria
AEQ34734.1	0	0	0	1	1	2	1	0	1	0	Proteobacteria	Bacteria
AEQ34736.1	0	0	0	1	2	1	2	0	0	0	Proteobacteria	Bacteria
AHW82188.1	1	0	0	0	1	1	1	0	1	2	Proteobacteria	Bacteria
WP_005318975.1	0	0	0	0	1	1	4	1	0	0	Proteobacteria	Bacteria
AGI18957.1	1	3	1	0	0	0	0	0	1	0	Proteobacteria	Bacteria
AEK51964.1	1	0	0	1	0	1	0	0	1	1	Proteobacteria	Bacteria
AEK52009.1	3	0	0	1	0	1	0	0	0	0	Proteobacteria	Bacteria
AEK52033.1	0	0	0	2	0	0	0	0	1	1	Proteobacteria	Bacteria
AEQ34739.1	0	0	0	0	0	2	0	0	2	2	Proteobacteria	Bacteria
AFI61778.1	0	0	0	3	0	0	0	0	0	0	Proteobacteria	Bacteria
AFI61788.1	0	0	0	2	2	0	0	0	0	0	Proteobacteria	Bacteria
AFI61790.1	0	2	0	1	0	2	0	0	0	0	Proteobacteria	Bacteria
AFM73580.1	0	0	0	0	1	0	0	0	2	3	Proteobacteria	Bacteria
WP_005309517.1	2	0	1	1	0	0	0	1	0	0	Proteobacteria	Bacteria
AGI17688.1	0	0	1	0	2	0	0	1	1	0	Proteobacteria	Bacteria
AGI17713.1	0	0	4	0	0	0	0	0	1	0	Proteobacteria	Bacteria
AGI18971.1	0	1	2	0	1	1	0	0	0	0	Proteobacteria	Bacteria
AEK51966.1	0	1	1	1	0	0	0	0	1	0	Proteobacteria	Bacteria
AEK51968.1	0	0	3	0	0	0	0	0	1	1	Proteobacteria	Bacteria
AFI61776.1	1	2	0	1	0	0	0	0	0	0	Proteobacteria	Bacteria
AFI61779.1	1	1	0	0	0	0	1	2	0	0	Proteobacteria	Bacteria
AFI61783.1	0	0	0	1	1	0	0	1	0	1	Proteobacteria	Bacteria
AFJ04703.1	0	0	0	2	0	0	1	0	0	0	Proteobacteria	Bacteria
WP_005341224.1	0	0	0	1	1	0	1	0	0	1	Proteobacteria	Bacteria
ADM26581.1	0	0	0	0	1	0	0	1	1	1	Proteobacteria	Bacteria
AGI17751.1	1	0	1	0	1	0	0	0	1	0	Proteobacteria	Bacteria
AGI18959.1	0	0	0	1	0	0	0	0	2	0	Proteobacteria	Bacteria
ACA34545.1	0	0	0	0	0	1	1	0	0	2	Proteobacteria	Bacteria
ACA34551.1	2	0	0	0	1	0	0	1	0	0	Proteobacteria	Bacteria
ACA34577.1	1	0	1	0	0	1	0	1	0	0	Proteobacteria	Bacteria
ACA34579.1	0	0	0	2	0	0	0	0	0	0	Proteobacteria	Bacteria
AEK51959.1	0	1	0	0	0	0	2	1	0	0	Proteobacteria	Bacteria
AFI61782.1	0	0	1	1	0	0	0	1	0	0	Proteobacteria	Bacteria
AFI61784.1	0	0	0	1	0	0	0	0	1	1	Proteobacteria	Bacteria
AFJ04696.1	0	0	0	1	0	0	1	0	1	0	Proteobacteria	Bacteria
AFM73579.1	0	0	0	0	2	0	1	0	1	0	Proteobacteria	Bacteria
WP_011704804.1	0	1	0	1	0	0	0	0	1	0	Proteobacteria	Bacteria
WP_024946198.1	1	1	0	0	1	1	0	0	0	0	Proteobacteria	Bacteria
ADM26583.1	0	0	0	1	1	0	0	0	0	0	Proteobacteria	Bacteria
AGI18073.1	0	0	1	0	0	0	1	0	1	0	Proteobacteria	Bacteria
ACA34543.1	0	0	0	1	0	1	0	0	0	0	Proteobacteria	Bacteria
AEK51957.1	0	0	0	0	1	0	2	0	0	0	Proteobacteria	Bacteria
AEK51958.1	1	0	1	0	0	0	0	0	1	0	Proteobacteria	Bacteria
AEK51980.1	0	0	1	0	0	1	0	0	1	0	Proteobacteria	Bacteria
AFI61777.1	1	0	1	0	0	1	0	0	0	0	Proteobacteria	Bacteria
AFI61791.1	0	0	0	0	1	0	0	1	0	1	Proteobacteria	Bacteria
AFM73581.1	1	1	0	0	0	0	1	0	0	0	Proteobacteria	Bacteria
AFQ63007.1	0	0	0	1	1	0	0	0	0	0	Proteobacteria	Bacteria
AHW82186.1	0	0	0	0	0	0	1	0	1	1	Proteobacteria	Bacteria
AHW82222.1	0	1	0	0	0	1	0	0	1	0	Proteobacteria	Bacteria
AGI19107.1	0	0	0	0	0	0	2	0	0	0	Proteobacteria	Bacteria
ACA34541.1	0	0	0	0	0	1	0	1	0	0	Proteobacteria	Bacteria
ACA34559.1	0	0	0	0	0	0	1	0	1	0	Proteobacteria	Bacteria
ADM53777.1	0	0	0	0	0	1	0	1	0	0	Proteobacteria	Bacteria
AEQ34716.1	0	0	0	0	0	0	1	0	0	1	Proteobacteria	Bacteria
AEQ34778.1	1	0	0	0	0	0	1	0	0	0	Proteobacteria	Bacteria
AFI61775.1	1	0	0	0	0	0	0	0	0	1	Proteobacteria	Bacteria
AFI61793.1	0	0	0	0	1	0	0	0	1	0	Proteobacteria	Bacteria
AHA33580.1	0	0	1	0	0	0	0	1	0	0	Proteobacteria	Bacteria
AHW82221.1	0	0	0	1	0	0	0	0	0	0	Proteobacteria	Bacteria
ACC65476.1	0	0	0	0	0	0	1	0	0	0	Proteobacteria	Bacteria
ADM26589.1	0	0	0	0	0	0	1	0	0	0	Proteobacteria	Bacteria
AGI17760.1	0	0	0	0	0	0	0	1	0	0	Proteobacteria	Bacteria
AGI19016.1	0	0	0	0	0	0	0	0	1	0	Proteobacteria	Bacteria
AAX24012.1	0	0	1	0	0	0	0	0	0	0	Proteobacteria	Bacteria
ACA34554.1	0	0	0	0	0	0	0	0	1	0	Proteobacteria	Bacteria
ADM53775.1	0	0	0	0	0	0	0	1	0	0	Proteobacteria	Bacteria
ADM53776.1	0	0	0	0	0	0	0	1	0	0	Proteobacteria	Bacteria
ADM53778.1	0	0	0	0	0	0	1	0	0	0	Proteobacteria	Bacteria
AEK51963.1	0	0	0	0	0	1	0	0	0	0	Proteobacteria	Bacteria
AEK51983.1	0	0	0	0	0	0	1	0	0	0	Proteobacteria	Bacteria
AEQ34796.1	0	0	1	0	0	0	0	0	0	0	Proteobacteria	Bacteria
AFI61785.1	0	0	0	0	0	0	0	0	1	0	Proteobacteria	Bacteria
AHW82180.1	0	0	0	0	0	0	0	0	0	1	Proteobacteria	Bacteria
AHW82183.1	0	0	0	0	0	0	1	0	0	0	Proteobacteria	Bacteria
BAN90064.1	0	0	0	2	0	0	0	0	0	0	Crenarchaeota	Archaea
BAN90763.1	0	0	0	1	0	0	0	0	0	0	Crenarchaeota	Archaea
ESQ21474.1	0	0	0	0	0	0	0	0	0	1	Crenarchaeota	Archaea
WP_026376178.1	0	0	0	2	0	1	0	0	0	0	Proteobacteria	Bacteria
WP_022910748.1	18	10	17	70	39	53	62	53	71	20	Actinobacteria	Bacteria
WP_026381326.1	14	9	13	8	93	172	167	155	191	111	Proteobacteria	Bacteria
WP_006021277.1	1	0	0	9	70	97	99	93	115	79	Proteobacteria	Bacteria
WP_019196386.1	1	0	0	3	61	100	102	101	103	92	Proteobacteria	Bacteria
WP_009341140.1	2	1	2	4	57	88	76	89	108	59	Proteobacteria	Bacteria
ACC65372.1	0	0	0	2	66	80	67	78	95	64	Proteobacteria	Bacteria
WP_024574899.1	0	0	1	9	40	72	85	56	93	60	Proteobacteria	Bacteria
WP_024919853.1	2	0	3	8	43	54	68	62	75	45	Proteobacteria	Bacteria
ACC64843.1	0	0	1	1	47	64	65	46	78	52	Proteobacteria	Bacteria
WP_024574218.1	1	0	2	4	30	53	44	54	61	39	Proteobacteria	Bacteria
WP_009339855.1	0	0	1	3	30	39	45	50	55	38	Proteobacteria	Bacteria
ACC64984.1	0	0	0	1	20	29	48	45	48	38	Proteobacteria	Bacteria
ACC65201.1	0	0	0	1	3	6	8	3	7	5	Proteobacteria	Bacteria
ACC64848.1	0	0	3	0	1	2	3	0	3	0	Proteobacteria	Bacteria
XP_006455860.1	0	0	0	0	1	0	0	0	0	0	Fungi	Eukaryota
WP_016402034.1	1	0	0	2	0	0	0	2	1	0	Proteobacteria	Bacteria
WP_021616099.1	0	0	0	10	1	0	0	2	1	2	Proteobacteria	Bacteria
WP_005559338.1	0	0	0	0	1	2	4	1	3	4	Proteobacteria	Bacteria
AEW76783.1	1	0	2	0	1	2	2	3	0	1	Proteobacteria	Bacteria
WP_005594838.1	1	0	1	2	0	2	0	1	1	1	Proteobacteria	Bacteria
WP_005702175.1	0	0	0	0	0	2	0	2	0	4	Proteobacteria	Bacteria
WP_005578166.1	1	0	1	1	1	1	1	0	0	0	Proteobacteria	Bacteria
WP_005544371.1	0	0	1	0	0	1	0	1	1	1	Proteobacteria	Bacteria
WP_005702915.1	0	0	0	0	0	1	3	0	1	0	Proteobacteria	Bacteria
ACC65439.1	0	0	1	5	12	20	24	22	21	11	Proteobacteria	Bacteria
WP_006724709.1	1	2	2	4	15	14	24	14	27	14	Proteobacteria	Bacteria
WP_012650189.1	0	0	1	2	16	18	19	13	21	19	Proteobacteria	Bacteria
WP_012653281.1	9	18	13	2	4	6	13	6	9	11	Proteobacteria	Bacteria
ACC64952.1	0	0	0	14	6	9	9	7	12	8	Proteobacteria	Bacteria
WP_006726593.1	1	0	0	4	6	12	16	6	12	9	Proteobacteria	Bacteria
WP_045229731.1	6	0	2	8	6	3	3	0	10	8	Proteobacteria	Bacteria
WP_003522947.1	4	2	4	6	3	3	4	6	7	5	Proteobacteria	Bacteria
WP_013637242.1	2	2	4	0	5	5	6	11	4	5	Proteobacteria	Bacteria
WP_020808293.1	2	0	3	0	8	4	5	8	8	5	Proteobacteria	Bacteria
WP_034520390.1	7	7	2	0	3	2	2	5	5	9	Proteobacteria	Bacteria
WP_006313163.1	2	1	0	4	2	2	2	5	2	4	Proteobacteria	Bacteria
ACC65451.1	0	0	1	0	3	4	4	4	8	3	Proteobacteria	Bacteria
AGI17944.1	1	0	0	4	3	2	6	0	1	0	Proteobacteria	Bacteria
AAV84330.1	0	0	1	0	3	2	3	4	3	5	Proteobacteria	Bacteria
WP_035261005.1	5	1	0	0	1	3	2	4	0	3	Proteobacteria	Bacteria
AAV84345.1	0	0	0	0	2	2	6	1	1	6	Proteobacteria	Bacteria
WP_035218706.1	0	0	1	1	1	2	1	1	6	2	Proteobacteria	Bacteria
WP_027673889.1	3	0	0	1	1	3	5	0	0	1	Proteobacteria	Bacteria
WP_020010532.1	2	4	0	1	2	1	0	1	2	0	Proteobacteria	Bacteria
CAA48331.1	2	2	2	0	1	0	2	1	1	1	Proteobacteria	Bacteria
WP_003503181.1	0	3	0	0	1	2	0	1	2	2	Proteobacteria	Bacteria
EPR18102.1	0	0	0	0	2	5	1	1	1	0	Proteobacteria	Bacteria
AAV84344.1	1	0	0	0	0	1	1	3	0	1	Proteobacteria	Bacteria
ADI43653.1	0	0	0	0	0	0	0	1	0	0	Proteobacteria	Bacteria
WP_021010712.1	20	15	20	4	38	62	73	48	74	48	Actinobacteria	Bacteria
WP_022889903.1	20	12	11	45	211	245	268	242	295	187	Actinobacteria	Bacteria
WP_022894325.1	2	5	5	20	12	16	26	17	20	16	Actinobacteria	Bacteria
WP_009757808.1	0	0	2	0	4	2	6	5	4	1	Proteobacteria	Bacteria
WP_026479418.1	1	1	1	0	2	0	0	3	0	1	Proteobacteria	Bacteria
WP_018688623.1	0	1	0	1	0	0	1	1	1	2	Proteobacteria	Bacteria
ACC64812.1	9	8	14	11	64	102	104	82	91	58	Verrucomicrobia	Bacteria
ADB23673.1	25	20	18	35	11	11	18	11	28	9	Verrucomicrobia	Bacteria
CDD96251.1	9	4	8	14	17	21	38	19	32	25	Verrucomicrobia	Bacteria
ACC65488.1	8	3	2	14	19	29	32	18	28	19	Verrucomicrobia	Bacteria
ACC65570.1	7	6	14	4	4	13	15	15	13	10	Verrucomicrobia	Bacteria
B2UKV8.1	10	6	14	3	5	7	12	7	22	3	Verrucomicrobia	Bacteria
ACC65431.1	9	4	5	2	6	18	11	10	12	12	Verrucomicrobia	Bacteria
CDB55320.1	6	5	6	11	9	6	12	6	13	4	Verrucomicrobia	Bacteria
ADB23564.1	8	4	9	9	6	5	9	8	12	3	Verrucomicrobia	Bacteria
ACC65199.1	0	0	0	0	10	12	18	11	19	10	Verrucomicrobia	Bacteria
ADB23837.1	8	5	11	10	2	9	6	5	5	8	Verrucomicrobia	Bacteria
ACC64794.1	3	1	1	19	3	6	7	4	4	5	Verrucomicrobia	Bacteria
ADB23882.1	3	3	2	12	1	8	3	4	5	5	Verrucomicrobia	Bacteria
ADB23742.1	4	0	1	6	6	4	9	3	6	5	Verrucomicrobia	Bacteria
ADB23719.1	0	2	2	5	0	4	3	1	6	2	Verrucomicrobia	Bacteria
ACC65195.1	5	5	4	1	1	1	5	0	0	0	Verrucomicrobia	Bacteria
AGI17999.1	0	0	1	6	3	2	4	0	0	1	Verrucomicrobia	Bacteria
ACC64834.1	3	2	2	1	1	2	1	3	1	2	Verrucomicrobia	Bacteria
ACC64731.1	5	1	0	2	1	1	2	2	0	2	Verrucomicrobia	Bacteria
CCI46088.1	0	0	1	1	0	1	0	0	0	0	Stramenopiles	Eukaryota
WP_043212137.1	3	4	3	15	16	25	35	26	28	16	Proteobacteria	Bacteria
WP_003802354.1	12	4	4	31	1	4	2	0	0	3	Proteobacteria	Bacteria
WP_026485468.1	5	3	3	33	1	1	1	3	2	0	Proteobacteria	Bacteria
ACC65491.1	8	3	5	22	2	1	2	4	1	3	Proteobacteria	Bacteria
WP_009454800.1	7	5	7	6	0	0	0	4	1	1	Proteobacteria	Bacteria
AAM88495.1	1	1	1	14	0	0	2	1	2	0	Proteobacteria	Bacteria
AGI18758.1	1	1	0	1	0	0	1	0	1	1	Proteobacteria	Bacteria
WP_008929080.1	25	9	17	5	1	2	3	7	2	4	Proteobacteria	Bacteria
WP_022993695.1	4	0	3	3	4	7	8	9	7	4	Proteobacteria	Bacteria
WP_022986262.1	3	5	0	7	2	4	3	6	5	3	Proteobacteria	Bacteria
WP_035460683.1	3	1	4	2	0	4	1	1	5	0	Proteobacteria	Bacteria
WP_018692031.1	2	2	4	3	0	0	0	1	0	0	Proteobacteria	Bacteria
WP_026952865.1	114	90	83	3	10	15	12	11	18	7	Bacteroidetes	Bacteria
WP_026945506.1	19	10	17	11	2	5	6	3	8	4	Bacteroidetes	Bacteria
WP_026970169.1	22	6	6	0	7	3	7	1	4	7	Bacteroidetes	Bacteria
WP_026954619.1	3	5	5	1	2	0	2	1	1	2	Bacteroidetes	Bacteria
WP_026959519.1	1	2	1	3	4	6	10	2	8	7	Proteobacteria	Bacteria
WP_026971911.1	0	0	0	3	2	2	4	0	3	1	Proteobacteria	Bacteria
AGI18944.1	2	0	0	3410	0	3	0	0	3	0	Proteobacteria	Bacteria
WP_013517711.1	5	1	4	13	39	34	40	25	34	25	Proteobacteria	Bacteria
AGI17795.1	1	0	0	16	6	17	20	17	23	15	Proteobacteria	Bacteria
AGI19042.1	2	1	0	13	5	9	2	6	10	4	Proteobacteria	Bacteria
AGI19165.1	0	0	0	8	2	12	6	10	7	7	Proteobacteria	Bacteria
AGI19232.1	0	1	0	8	3	6	9	7	6	4	Proteobacteria	Bacteria
AGI19112.1	0	0	0	7	2	6	4	4	4	4	Proteobacteria	Bacteria
AGI17644.1	0	0	0	8	1	2	3	5	8	2	Proteobacteria	Bacteria
AGI19144.1	0	0	0	2	4	6	5	7	7	3	Proteobacteria	Bacteria
AGI18605.1	1	0	2	5	0	2	3	7	5	5	Proteobacteria	Bacteria
AGI19025.1	1	1	0	6	2	3	4	2	3	3	Proteobacteria	Bacteria
AGI19153.1	0	0	0	5	2	3	1	2	4	4	Proteobacteria	Bacteria
AGI19145.1	0	0	0	3	7	1	3	2	3	2	Proteobacteria	Bacteria
AGI18021.1	0	0	0	3	0	4	2	0	4	0	Proteobacteria	Bacteria
AGI19202.1	0	0	1	3	0	0	1	0	1	0	Proteobacteria	Bacteria
WP_026974546.1	52	25	45	1	1	3	5	4	2	4	Firmicutes	Bacteria
WP_026961823.1	25	31	21	0	5	3	10	4	8	7	Firmicutes	Bacteria
WP_008336393.1	7	7	3	1	7	6	11	14	6	10	Firmicutes	Bacteria
WP_026964816.1	18	10	19	0	0	3	4	0	3	0	Firmicutes	Bacteria
WP_026961520.1	13	4	8	7	1	0	3	1	3	1	Firmicutes	Bacteria
WP_021297408.1	2	4	6	14	0	1	0	0	0	2	Firmicutes	Bacteria
ABX11577.1	7	3	2	0	2	7	3	1	6	2	Firmicutes	Bacteria
WP_006447862.1	4	2	5	1	0	1	4	0	2	0	Firmicutes	Bacteria
ACC65460.1	0	0	0	0	0	0	0	0	0	1	Firmicutes	Bacteria
ADB23953.1	0	1	0	0	0	0	0	0	0	0	Firmicutes	Bacteria
WP_008846183.1	8	2	3	7	0	0	0	0	0	0	Proteobacteria	Bacteria
WP_024588982.1	7	5	6	16	33	54	64	64	75	47	Proteobacteria	Bacteria
AAK69017.1	0	0	0	12	0	0	1	0	1	0	Proteobacteria	Bacteria
ACX56325.1	0	2	0	0	0	0	0	0	0	0	Proteobacteria	Bacteria
ACX56784.1	0	0	0	1	0	0	0	0	0	0	Proteobacteria	Bacteria
ACX56371.1	0	1	0	0	0	0	0	0	0	0	Proteobacteria	Bacteria
ACX57999.1	0	1	0	0	0	0	0	0	0	0	Proteobacteria	Bacteria
AGI18443.1	7	1	2	7	0	1	0	0	0	0	Proteobacteria	Bacteria
WP_008951208.1	1	1	3	3	1	0	0	0	0	0	Proteobacteria	Bacteria
WP_008984484.1	2	1	1	1	0	0	0	0	0	0	Proteobacteria	Bacteria
AGI17665.1	4	1	0	0	0	0	0	0	0	0	Proteobacteria	Bacteria
WP_008607072.1	0	1	0	0	0	0	0	0	0	0	Proteobacteria	Bacteria
WP_019246678.1	353	210	285	3	3	1	5	3	7	6	Bacteroidetes	Bacteria
AAZ84673.1	333	203	248	3	3	8	13	9	6	4	Bacteroidetes	Bacteria
CDC99557.1	279	157	217	2	3	10	13	10	9	10	Bacteroidetes	Bacteria
AAZ84698.1	108	94	68	3	6	10	12	11	12	14	Bacteroidetes	Bacteria
WP_022064196.1	102	50	82	1	3	5	11	6	9	5	Bacteroidetes	Bacteria
CCZ96682.1	85	43	49	2	0	1	4	2	3	2	Bacteroidetes	Bacteria
CDD25985.1	20	10	17	4	4	4	5	8	7	7	Bacteroidetes	Bacteria
WP_009598376.1	24	15	23	1	2	3	4	6	8	1	Bacteroidetes	Bacteria
ACH72279.1	15	16	17	12	2	1	0	0	1	4	Bacteroidetes	Bacteria
WP_018694639.1	18	10	17	2	5	7	7	7	5	0	Bacteroidetes	Bacteria
WP_010264890.1	6	3	3	1	3	9	9	5	8	5	Bacteroidetes	Bacteria
AGI18902.1	14	6	16	0	2	4	2	1	3	2	Bacteroidetes	Bacteria
AGI18745.1	13	8	15	0	3	0	0	3	1	0	Bacteroidetes	Bacteria
ADB23855.1	7	3	4	2	4	1	6	3	7	1	Bacteroidetes	Bacteria
CCY37165.1	9	6	4	1	1	2	0	1	3	1	Bacteroidetes	Bacteria
ADB23597.1	7	5	5	1	2	0	1	0	3	1	Bacteroidetes	Bacteria
ADB23707.1	3	4	4	0	5	2	2	2	2	2	Bacteroidetes	Bacteria
ADB23653.1	4	3	6	1	1	4	1	2	1	0	Bacteroidetes	Bacteria
ADB23915.1	4	1	2	0	1	5	4	3	2	2	Bacteroidetes	Bacteria
CDD16658.1	5	2	6	1	0	1	3	1	0	0	Bacteroidetes	Bacteria
ADB23556.1	2	1	1	3	0	1	3	0	1	4	Bacteroidetes	Bacteria
ADB23875.1	6	4	4	0	0	4	0	0	0	0	Bacteroidetes	Bacteria
ADB23948.1	2	2	3	0	1	2	1	3	2	2	Bacteroidetes	Bacteria
CCX52604.1	6	3	3	1	0	0	0	1	2	1	Bacteroidetes	Bacteria
ADB23962.1	1	4	5	0	1	1	2	1	0	2	Bacteroidetes	Bacteria
AGI18098.1	2	2	2	0	1	2	3	1	1	1	Bacteroidetes	Bacteria
AAM49460.1	5	3	3	0	0	1	0	0	0	1	Bacteroidetes	Bacteria
ADB23885.1	0	1	0	0	0	1	2	2	5	2	Bacteroidetes	Bacteria
ACH56350.1	1	1	0	2	0	0	1	1	2	2	Bacteroidetes	Bacteria
AAM49198.1	1	3	2	2	0	0	1	0	0	0	Bacteroidetes	Bacteria
AGI19206.1	4	2	1	0	1	1	2	0	0	0	Bacteroidetes	Bacteria
AAM49478.1	3	2	4	0	0	0	1	0	0	0	Bacteroidetes	Bacteria
ADB23675.1	2	3	1	1	1	1	0	0	0	0	Bacteroidetes	Bacteria
ADB23576.1	3	1	1	0	0	1	0	0	1	2	Bacteroidetes	Bacteria
ACH72372.1	1	1	1	0	1	1	0	0	0	1	Bacteroidetes	Bacteria
ACH72291.1	0	0	1	0	0	1	2	1	0	0	Bacteroidetes	Bacteria
ADB23850.1	0	0	1	0	1	1	0	0	0	0	Bacteroidetes	Bacteria
ADB23870.1	0	0	0	1	0	1	0	0	0	0	Bacteroidetes	Bacteria
WP_017187342.1	1	0	1	1	0	0	0	0	0	0	Firmicutes	Bacteria
WP_034300471.1	3	1	3	0	0	0	0	0	0	0	Firmicutes	Bacteria
WP_026478925.1	17	12	11	0	0	0	0	0	1	0	Firmicutes	Bacteria
AAZ84563.1	14	12	11	0	0	0	0	0	0	1	Firmicutes	Bacteria
AAZ84657.1	9	5	1	0	0	0	0	0	1	0	Firmicutes	Bacteria
ACO36033.1	4	0	0	3	28	39	42	37	40	32	Proteobacteria	Bacteria
ACO36028.1	5	2	5	7	16	29	32	23	36	25	Proteobacteria	Bacteria
ACO36032.1	1	3	0	13	11	17	19	25	21	16	Proteobacteria	Bacteria
ACO36031.1	3	0	0	2	10	18	20	20	13	19	Proteobacteria	Bacteria
EGV51741.1	22	9	15	2	2	6	4	6	4	7	Proteobacteria	Bacteria
WP_018658956.1	0	0	0	1	0	0	0	0	0	0	Firmicutes	Bacteria
WP_003778456.1	0	0	0	2	0	0	0	0	0	0	Firmicutes	Bacteria
WP_030427450.1	0	0	1	9	6	4	8	3	4	3	Actinobacteria	Bacteria
KNE65436.1	0	0	0	1	0	0	0	0	0	0	Fungi	Eukaryota
AGU44107.1	24	11	19	0	0	0	1	0	2	0	Bacteroidetes	Bacteria
AAT96638.1	0	0	0	5	0	0	0	0	0	0	Bacteroidetes	Bacteria
WP_009348470.1	2	1	3	0	0	0	0	0	0	0	Bacteroidetes	Bacteria
WP_021617981.1	1	1	0	3	0	0	0	0	0	0	Actinobacteria	Bacteria
CAM12276.1	0	0	0	2	0	0	0	0	0	0	Actinobacteria	Bacteria
WP_018143063.1	0	0	0	1	0	0	0	0	0	1	Actinobacteria	Bacteria
CAM12274.1	0	0	0	1	0	0	0	0	0	0	Actinobacteria	Bacteria
CAM12278.2	0	0	0	1	0	0	0	0	0	0	Actinobacteria	Bacteria
WP_009452380.1	1	1	3	0	17	12	18	11	22	14	Proteobacteria	Bacteria
ABZ04546.1	0	0	0	0	0	0	1	0	0	0	Fungi	Eukaryota
AGR53856.1	0	0	0	0	0	0	0	0	1	0	Fungi	Eukaryota
WP_007985123.1	1	1	0	4	0	1	0	0	0	0	Proteobacteria	Bacteria
WP_013466037.1	1	0	0	4	0	0	0	0	0	0	Proteobacteria	Bacteria
WP_014980670.1	0	0	0	3	0	0	0	0	1	0	Proteobacteria	Bacteria
WP_014951270.1	0	0	0	1	0	0	0	0	0	1	Proteobacteria	Bacteria
KIL65557.1	0	0	0	0	0	0	0	0	1	0	Fungi	Eukaryota
KQK77732.1	0	0	0	2	0	0	0	0	0	0	Metazoa	Eukaryota
DAA34093.1	0	0	0	0	0	0	1	0	0	0	Metazoa	Eukaryota
XP_006838174.1	1	0	2	0	0	0	0	0	0	0	Viridiplantae	Eukaryota
ERN05824.1	0	0	1	0	0	0	0	0	0	0	Viridiplantae	Eukaryota
XP_006827424.1	0	0	0	0	0	0	1	0	0	0	Viridiplantae	Eukaryota
WP_024849380.1	6	2	2	11	95	145	122	133	160	105	Proteobacteria	Bacteria
WP_024848630.1	5	6	3	21	29	47	55	41	70	35	Proteobacteria	Bacteria
ACC65373.1	1	1	0	1	9	16	17	21	18	20	Proteobacteria	Bacteria
ACC65386.1	0	0	1	0	1	1	4	2	1	2	Proteobacteria	Bacteria
WP_024822627.1	2	0	0	0	0	1	0	0	0	0	Synergistetes	Bacteria
AGI17640.1	6	2	4	0	1	0	1	2	1	2	Synergistetes	Bacteria
AGI17884.1	0	1	0	0	0	0	1	0	0	0	Synergistetes	Bacteria
AGI18096.1	0	0	0	0	0	1	0	0	0	0	Synergistetes	Bacteria
WP_007220229.1	5	6	6	0	0	0	1	0	0	0	Synergistetes	Bacteria
WP_018699393.1	2	1	0	5	39	55	54	55	57	57	Proteobacteria	Bacteria
WP_018700022.1	6	0	3	9	34	45	54	46	62	22	Proteobacteria	Bacteria
AAZ84903.1	0	0	1	0	0	0	0	1	0	0	Firmicutes	Bacteria
WP_017473304.1	0	0	0	0	1	0	0	0	0	0	Firmicutes	Bacteria
WP_019619937.1	0	4	6	9	0	2	1	1	0	0	Proteobacteria	Bacteria
WP_020416957.1	4	3	1	8	52	55	73	70	92	61	Actinobacteria	Bacteria
WP_013230279.1	0	2	1	9	8	7	12	16	21	7	Actinobacteria	Bacteria
WP_043776303.1	1	2	0	0	12	10	11	12	12	12	Actinobacteria	Bacteria
WP_020422703.1	0	0	0	0	10	13	14	8	18	7	Actinobacteria	Bacteria
WP_003085442.1	0	2	2	9	5	4	8	6	8	5	Actinobacteria	Bacteria
WP_013226176.1	0	0	0	0	4	10	12	9	13	10	Actinobacteria	Bacteria
WP_005164277.1	3	0	1	5	2	7	6	11	6	2	Actinobacteria	Bacteria
KDU89034.1	1	0	2	2	1	4	8	6	6	6	Actinobacteria	Bacteria
WP_043778726.1	0	0	0	0	7	6	12	1	7	5	Actinobacteria	Bacteria
WP_004559921.1	0	0	0	1	2	6	4	4	12	6	Actinobacteria	Bacteria
WP_027940936.1	0	0	0	1	3	5	3	5	7	4	Actinobacteria	Bacteria
WP_005153800.1	0	0	0	5	1	1	3	6	4	1	Actinobacteria	Bacteria
WP_043786623.1	1	0	1	0	1	4	2	3	5	5	Actinobacteria	Bacteria
WP_007031107.1	0	0	0	0	4	4	0	4	4	2	Actinobacteria	Bacteria
WP_020420031.1	0	0	0	0	1	0	6	1	4	3	Actinobacteria	Bacteria
WP_013222677.1	0	0	0	0	2	2	2	4	0	2	Actinobacteria	Bacteria
KDU88976.1	0	0	0	0	1	3	2	0	0	0	Actinobacteria	Bacteria
WP_020419351.1	0	0	0	0	0	2	1	0	0	0	Actinobacteria	Bacteria
WP_015083040.1	0	0	0	5	0	0	0	0	2	0	Cyanobacteria	Bacteria
Q3M704.1	1	4	3	1	0	0	0	0	0	0	Cyanobacteria	Bacteria
Q7WVY0.1	0	0	0	1	0	1	0	0	0	0	Cyanobacteria	Bacteria
ABA23371.1	0	0	0	0	0	1	0	0	0	0	Cyanobacteria	Bacteria
AAL35346.1	4	2	3	0	0	0	0	0	0	0	Proteobacteria	Bacteria
WP_027939069.1	0	0	1	1	0	0	0	0	1	0	Proteobacteria	Bacteria
WP_004814419.1	3	2	3	1	0	0	0	0	0	0	Firmicutes	Bacteria
WP_004835731.1	2	4	3	0	0	0	0	0	0	0	Firmicutes	Bacteria
AAT96625.1	2	2	2	0	0	0	0	0	0	0	Firmicutes	Bacteria
WP_019116397.1	1	2	2	0	0	0	0	0	0	0	Firmicutes	Bacteria
WP_004816956.1	0	2	1	0	0	0	0	0	0	0	Firmicutes	Bacteria
AAZ84806.1	0	0	2	0	0	0	0	0	0	0	Firmicutes	Bacteria
AAZ84758.1	0	1	0	0	0	0	0	0	0	0	Firmicutes	Bacteria
AAM88507.1	0	0	1	0	0	0	0	0	0	0	Firmicutes	Bacteria
WP_004827815.1	0	0	1	0	0	0	0	0	0	0	Firmicutes	Bacteria
AAT96575.1	27	14	18	0	0	0	0	0	0	0	Firmicutes	Bacteria
WP_006790105.1	44	29	39	1	0	1	1	1	0	1	Firmicutes	Bacteria
ACM62163.1	25	21	21	0	0	0	0	0	0	0	Firmicutes	Bacteria
ACC64797.1	13	4	8	9	55	60	52	74	71	55	Chloroflexi	Bacteria
ACH72435.1	62	38	41	1	10	22	18	29	15	14	Chloroflexi	Bacteria
ACC65303.1	18	13	10	13	15	21	10	30	23	11	Chloroflexi	Bacteria
ACC65542.1	0	0	1	18	471	721	779	616	718	603	Proteobacteria	Bacteria
ACC65037.1	4	1	0	9	183	308	323	225	336	223	Proteobacteria	Bacteria
ACC64825.1	0	1	1	4	102	180	150	154	177	117	Proteobacteria	Bacteria
ACC65196.1	0	0	1	15	16	18	22	14	28	15	Proteobacteria	Bacteria
ACC65515.1	0	0	0	0	6	10	12	13	14	11	Proteobacteria	Bacteria
ACH56267.1	4	9	3	1	38	37	45	40	46	24	Bacteroidetes	Bacteria
ACH72261.1	71	46	72	3	5	6	7	6	6	5	Bacteroidetes	Bacteria
WP_016777327.1	20	22	13	0	4	1	4	1	4	2	Bacteroidetes	Bacteria
WP_010421683.1	10	4	7	1	0	0	0	0	5	0	Bacteroidetes	Bacteria
ACH56363.1	2	0	3	1	2	2	0	1	0	1	Bacteroidetes	Bacteria
WP_006568088.1	3	1	2	0	1	0	0	0	0	0	Firmicutes	Bacteria
EKY19930.1	2	1	1	1	0	0	0	0	0	0	Firmicutes	Bacteria
CUN68737.1	1	1	1	1	0	0	0	0	0	0	Firmicutes	Bacteria
SCJ09101.1	2	0	1	0	0	1	0	0	0	0	Firmicutes	Bacteria
AAZ84645.1	0	0	3	0	0	0	0	0	0	0	Firmicutes	Bacteria
ADB23844.1	82	44	62	0	0	1	0	1	1	1	Firmicutes	Bacteria
WP_006874944.1	52	33	39	0	0	1	0	2	2	0	Firmicutes	Bacteria
CDA12299.1	40	22	48	0	0	0	0	0	1	0	Firmicutes	Bacteria
WP_016315363.1	45	22	32	0	1	1	2	1	0	0	Firmicutes	Bacteria
ADB23672.1	44	20	27	0	0	2	0	1	1	0	Firmicutes	Bacteria
ADB23951.1	31	26	38	0	0	0	0	0	0	0	Firmicutes	Bacteria
ADB23971.1	29	27	21	0	5	0	3	1	0	0	Firmicutes	Bacteria
ADB23881.1	30	23	21	0	0	3	3	2	0	1	Firmicutes	Bacteria
ADB23849.1	36	20	18	0	0	1	0	0	0	0	Firmicutes	Bacteria
AAM49403.1	23	17	25	0	1	2	0	0	1	1	Firmicutes	Bacteria
ACQ85030.1	26	5	13	0	0	0	0	0	0	0	Firmicutes	Bacteria
ADB23869.1	19	13	11	0	0	0	0	0	0	0	Firmicutes	Bacteria
AAZ84675.1	14	10	11	0	0	0	0	0	0	0	Firmicutes	Bacteria
CDE04356.1	6	10	10	0	0	1	0	0	2	0	Firmicutes	Bacteria
ACQ84958.1	8	4	2	0	1	1	2	0	2	2	Firmicutes	Bacteria
ADB23946.1	4	10	8	0	0	0	0	0	0	0	Firmicutes	Bacteria
AAZ84560.1	8	9	3	0	0	0	0	0	0	0	Firmicutes	Bacteria
ADB23783.1	7	2	7	0	0	1	1	1	0	0	Firmicutes	Bacteria
AAZ84579.1	5	5	8	0	0	0	0	0	0	0	Firmicutes	Bacteria
AAM49188.1	11	2	2	1	0	0	0	0	0	0	Firmicutes	Bacteria
ADB23594.1	7	3	7	0	0	0	0	0	0	0	Firmicutes	Bacteria
AAZ84667.1	4	3	6	0	0	0	0	0	0	0	Firmicutes	Bacteria
ACQ85020.1	4	4	1	1	0	0	1	1	0	0	Firmicutes	Bacteria
AAZ84725.1	5	3	4	0	0	0	0	0	0	0	Firmicutes	Bacteria
ADB23741.1	3	1	7	0	0	0	0	0	0	0	Firmicutes	Bacteria
ADB23824.1	4	5	2	0	0	0	0	0	0	0	Firmicutes	Bacteria
AAZ84713.1	7	1	2	0	0	0	0	0	0	0	Firmicutes	Bacteria
ADB23652.1	4	1	3	0	0	0	1	0	0	0	Firmicutes	Bacteria
ADB23703.1	2	3	4	0	0	0	0	0	0	0	Firmicutes	Bacteria
ACQ84980.1	4	3	1	0	0	0	0	0	0	0	Firmicutes	Bacteria
ACQ85046.1	4	0	4	0	0	0	0	0	0	0	Firmicutes	Bacteria
ADB23970.1	3	1	3	0	0	1	0	0	0	0	Firmicutes	Bacteria
ADB23569.1	4	3	0	0	0	0	0	0	0	0	Firmicutes	Bacteria
ADB23899.1	1	0	3	0	0	1	2	0	0	0	Firmicutes	Bacteria
ACQ84998.1	1	3	0	1	0	0	0	0	0	0	Firmicutes	Bacteria
ADB23803.1	4	0	2	0	0	0	0	0	0	0	Firmicutes	Bacteria
ADB23919.1	4	1	1	0	0	0	0	0	0	0	Firmicutes	Bacteria
ADB23698.1	1	0	4	0	0	0	0	0	0	0	Firmicutes	Bacteria
ACQ85075.1	3	0	1	0	0	0	0	0	0	0	Firmicutes	Bacteria
ADB23631.1	0	1	2	0	0	0	1	0	0	0	Firmicutes	Bacteria
ADB23887.1	2	2	0	0	0	0	0	0	0	0	Firmicutes	Bacteria
WP_027406973.1	22	19	24	0	0	0	0	1	0	1	Firmicutes	Bacteria
WP_027397221.1	7	4	9	1	0	0	0	0	0	0	Firmicutes	Bacteria
WP_027399496.1	46	24	31	0	0	0	0	0	0	0	Firmicutes	Bacteria
OAY79590.1	0	0	0	4	0	0	1	1	0	0	Viridiplantae	Eukaryota
OAY71295.1	0	0	0	1	0	0	2	0	1	0	Viridiplantae	Eukaryota
ABS84260.1	1	3	4	0	0	0	0	0	0	0	Proteobacteria	Bacteria
ABS84259.1	1	1	3	0	0	0	0	0	0	0	Proteobacteria	Bacteria
ABM91587.1	0	1	0	0	1	0	0	0	0	1	Proteobacteria	Bacteria
ABS84257.1	1	1	1	0	0	0	0	0	0	0	Proteobacteria	Bacteria
BAH22855.1	0	1	0	0	0	0	0	1	0	1	Proteobacteria	Bacteria
AAP31415.1	0	0	0	0	0	1	0	1	0	0	Proteobacteria	Bacteria
ACD14149.1	1	0	0	0	0	0	0	0	1	0	Proteobacteria	Bacteria
ACF74529.1	0	1	0	0	0	0	1	0	0	0	Proteobacteria	Bacteria
AFP47210.1	0	0	0	1	0	0	0	0	0	0	Proteobacteria	Bacteria
AFU54398.1	0	0	1	0	0	1	0	0	0	0	Proteobacteria	Bacteria
AGW16361.1	0	0	0	0	0	0	0	0	2	0	Proteobacteria	Bacteria
AHA44890.1	0	0	0	0	0	2	0	0	0	0	Proteobacteria	Bacteria
BAH22856.1	0	0	0	0	1	0	1	0	0	0	Proteobacteria	Bacteria
WP_010265648.1	0	1	0	0	0	0	1	0	0	0	Proteobacteria	Bacteria
WP_011450380.1	0	1	0	0	0	0	0	1	0	0	Proteobacteria	Bacteria
WP_021799329.1	0	0	0	0	0	0	0	0	2	0	Proteobacteria	Bacteria
AFJ97285.1	0	0	0	0	0	0	1	0	0	0	Proteobacteria	Bacteria
AAD51016.1	0	1	0	0	0	0	0	0	0	0	Proteobacteria	Bacteria
AAO26674.1	0	1	0	0	0	0	0	0	0	0	Proteobacteria	Bacteria
ABV72590.1	0	0	1	0	0	0	0	0	0	0	Proteobacteria	Bacteria
ACF74528.1	0	0	0	0	0	0	0	0	0	1	Proteobacteria	Bacteria
ACI43223.1	1	0	0	0	0	0	0	0	0	0	Proteobacteria	Bacteria
ACK56139.1	0	0	0	0	0	1	0	0	0	0	Proteobacteria	Bacteria
AER57987.1	1	0	0	0	0	0	0	0	0	0	Proteobacteria	Bacteria
AGC94582.1	0	0	1	0	0	0	0	0	0	0	Proteobacteria	Bacteria
AGC94583.1	0	1	0	0	0	0	0	0	0	0	Proteobacteria	Bacteria
AGL75718.1	1	0	0	0	0	0	0	0	0	0	Proteobacteria	Bacteria
AGT42465.1	0	0	0	0	0	1	0	0	0	0	Proteobacteria	Bacteria
AGT97261.1	0	0	0	0	0	0	0	0	0	1	Proteobacteria	Bacteria
BAJ34940.1	0	0	0	0	0	0	0	0	1	0	Proteobacteria	Bacteria
AFK08972.1	0	0	0	1	0	0	0	0	0	0	Metazoa	Eukaryota
ABX11589.1	1	0	0	14	4	11	7	7	13	3	Proteobacteria	Bacteria
AAZ84868.1	0	1	1	1	0	0	0	0	0	0	Proteobacteria	Bacteria
AAZ84810.1	0	0	0	0	0	0	2	0	0	0	Proteobacteria	Bacteria
WP_018391471.1	0	0	0	0	0	0	1	0	0	0	Proteobacteria	Bacteria
AGX00997.1	0	0	0	0	0	0	1	0	1	0	Metazoa	Eukaryota
EYC28525.1	0	0	0	0	0	1	0	0	0	0	Metazoa	Eukaryota
WP_035070373.1	6	4	11	1	1	3	2	3	4	0	Bacteroidetes	Bacteria
BAU29880.1	3	3	1	3	3	3	6	2	6	7	Firmicutes	Bacteria
WP_027417447.1	8	8	10	0	0	0	0	0	1	0	Firmicutes	Bacteria
WP_021622177.1	4	1	5	0	0	0	2	0	0	0	Firmicutes	Bacteria
CAR63688.1	0	0	0	0	0	0	0	0	1	0	Metazoa	Eukaryota
EPY35871.1	0	0	0	0	1	0	0	0	1	0	Euglenozoa	Eukaryota
EPY37902.1	0	1	0	0	0	0	1	0	0	0	Euglenozoa	Eukaryota
EPY40723.1	0	0	1	0	0	0	0	0	0	0	Euglenozoa	Eukaryota
XP_008121289.1	0	0	0	1	0	0	0	0	0	0	Metazoa	Eukaryota
XP_003227043.2	1	0	0	0	0	0	0	0	0	0	Metazoa	Eukaryota
XP_318461.2	0	0	0	1	1	0	0	2	0	0	Metazoa	Eukaryota
XP_318752.4	0	0	0	1	0	0	0	0	0	0	Metazoa	Eukaryota
KFB45222.1	0	0	0	0	0	1	0	0	0	0	Metazoa	Eukaryota
KFB45446.1	0	0	1	0	0	0	0	0	0	0	Metazoa	Eukaryota
KFB45447.1	0	0	0	0	1	0	0	0	0	0	Metazoa	Eukaryota
XP_311767.4	0	0	0	0	0	0	0	0	1	0	Metazoa	Eukaryota
WP_004577730.1	5	1	0	0	0	0	0	1	0	0	Firmicutes	Bacteria
AGN11466.1	1	0	0	2	0	0	0	0	0	0	Firmicutes	Bacteria
WP_006323915.1	0	0	0	2	0	0	0	1	0	0	Firmicutes	Bacteria
WP_009362638.1	1	2	2	0	0	0	0	0	0	0	Firmicutes	Bacteria
WP_027410639.1	0	0	0	0	1	0	0	2	0	2	Firmicutes	Bacteria
AGN11455.1	1	0	1	0	0	0	1	0	1	0	Firmicutes	Bacteria
AGI18670.1	0	0	2	0	1	0	0	0	0	0	Firmicutes	Bacteria
WP_021094773.1	1	0	1	0	0	0	0	0	0	1	Firmicutes	Bacteria
AGI18648.1	1	0	0	0	0	0	0	1	0	0	Firmicutes	Bacteria
WP_019418124.1	0	0	0	0	0	1	1	0	0	0	Firmicutes	Bacteria
AGI18584.1	0	1	0	0	0	0	0	0	0	0	Firmicutes	Bacteria
AGI18602.1	0	0	0	0	0	1	0	0	0	0	Firmicutes	Bacteria
AGI18672.1	1	0	0	0	0	0	0	0	0	0	Firmicutes	Bacteria
AGI18868.1	0	1	0	0	0	0	0	0	0	0	Firmicutes	Bacteria
XP_007878284.1	2	0	0	2	4	0	1	2	2	2	Fungi	Eukaryota
XP_007877844.1	0	0	0	1	1	0	0	0	0	0	Fungi	Eukaryota
XP_009842908.1	0	0	0	3	0	0	0	1	0	0	Stramenopiles	Eukaryota
XP_009840413.1	0	0	1	0	0	0	1	0	0	0	Stramenopiles	Eukaryota
XP_003691286.1	1	0	0	0	0	0	0	0	0	0	Metazoa	Eukaryota
WP_035026151.1	14	2	1	15	52	59	69	70	68	51	Proteobacteria	Bacteria
WP_022654385.1	8	6	5	19	0	2	2	0	0	3	Proteobacteria	Bacteria
WP_010181549.1	52	44	60	3	0	0	2	0	2	2	Bacteroidetes	Bacteria
WP_010521560.1	13	15	9	1	1	1	0	0	1	1	Bacteroidetes	Bacteria
WP_024771711.1	5	4	5	0	1	2	2	2	1	1	Bacteroidetes	Bacteria
WP_025663355.1	2	3	1	2	1	4	1	0	0	0	Bacteroidetes	Bacteria
WP_025743029.1	1	0	2	0	2	0	3	1	1	2	Bacteroidetes	Bacteria
WP_027413107.1	2	0	1	2	0	0	0	0	2	0	Bacteroidetes	Bacteria
WP_034246941.1	0	0	1	0	0	1	2	1	1	1	Bacteroidetes	Bacteria
NP_175945.1	1	1	1	3	0	0	0	0	0	0	Viridiplantae	Eukaryota
XP_002864459.1	0	4	0	0	0	0	0	0	0	0	Viridiplantae	Eukaryota
AAA32725.1	0	0	0	1	0	0	0	0	0	0	Viridiplantae	Eukaryota
XP_002880957.1	0	0	0	1	0	0	0	0	0	0	Viridiplantae	Eukaryota
XP_002890669.1	0	0	0	0	0	1	1	0	0	0	Viridiplantae	Eukaryota
BAB11583.1	1	0	0	0	0	0	0	0	0	0	Viridiplantae	Eukaryota
BAH20275.1	0	0	0	0	0	0	1	0	0	0	Viridiplantae	Eukaryota
XP_002894506.1	1	0	0	0	0	0	0	0	0	0	Viridiplantae	Eukaryota
KFK32357.1	1	1	0	0	0	0	0	0	0	0	Viridiplantae	Eukaryota
AGI18347.1	9	9	13	33	1	1	2	0	0	0	Actinobacteria	Bacteria
ACQ45446.1	1	0	0	14	0	0	1	1	0	2	Actinobacteria	Bacteria
CBW45552.1	0	1	0	13	0	0	0	0	1	0	Actinobacteria	Bacteria
CBW45551.1	0	0	0	2	0	0	0	0	0	0	Actinobacteria	Bacteria
CBW45554.1	0	0	0	1	0	1	0	0	0	0	Actinobacteria	Bacteria
AGI18534.1	0	0	0	1	0	0	0	0	0	0	Actinobacteria	Bacteria
CBW45553.1	0	0	0	1	0	0	0	0	0	0	Actinobacteria	Bacteria
EHR76340.1	67	21	34	0	0	0	0	0	0	0	Unclassified	Archaea
AIE92529.1	35	26	21	0	0	0	0	0	0	0	Unclassified	Archaea
AIF01061.1	17	18	39	0	0	0	0	0	0	0	Unclassified	Archaea
ACF09551.1	6	3	6	0	0	0	0	1	0	0	Unclassified	Archaea
AIF20719.1	1	0	5	0	0	0	0	1	0	2	Unclassified	Archaea
CAI64087.1	5	3	0	0	0	0	0	0	0	0	Unclassified	Archaea
AIE98233.1	0	0	0	0	1	1	0	0	1	2	Unclassified	Archaea
ADD93345.1	1	1	0	0	0	1	0	0	0	0	Unclassified	Archaea
AIF20788.1	0	0	0	0	1	0	0	0	2	0	Unclassified	Archaea
AAU82804.1	1	1	0	0	0	0	0	0	0	0	Unclassified	Archaea
ACF09447.1	1	1	0	0	0	0	0	0	0	0	Unclassified	Archaea
AIF01774.1	0	0	1	0	0	0	0	0	0	0	Unclassified	Archaea
AIF11136.1	0	0	0	0	0	0	0	0	1	0	Unclassified	Archaea
CAF05633.1	1	1	2	5	46	96	114	98	106	64	Proteobacteria	Bacteria
WP_026806127.1	24	12	22	0	0	0	0	0	0	0	Proteobacteria	Bacteria
WP_004510496.1	12	8	13	2	0	1	0	0	0	0	Proteobacteria	Bacteria
AEX26326.1	7	15	10	0	0	1	0	0	0	0	Proteobacteria	Bacteria
WP_026807385.1	7	10	8	1	0	0	0	0	0	0	Proteobacteria	Bacteria
WP_026803273.1	9	4	12	0	0	0	0	0	0	0	Proteobacteria	Bacteria
WP_024774810.1	2	8	7	0	0	0	0	0	0	0	Proteobacteria	Bacteria
AEX26331.1	0	0	1	5	0	0	0	0	0	0	Proteobacteria	Bacteria
CAX62306.1	2	4	5	0	0	0	0	0	0	0	Proteobacteria	Bacteria
CDL72947.1	4	1	4	0	0	0	0	1	0	0	Proteobacteria	Bacteria
CBW46605.1	1	4	4	0	0	0	0	0	0	0	Proteobacteria	Bacteria
AEX26327.1	3	1	1	1	0	1	0	0	0	0	Proteobacteria	Bacteria
AEX26328.1	1	5	2	0	0	0	0	0	0	0	Proteobacteria	Bacteria
CBW43913.1	3	2	2	0	0	0	0	1	0	0	Proteobacteria	Bacteria
AEX26296.1	2	3	0	1	0	0	0	0	0	0	Proteobacteria	Bacteria
AEX26308.1	4	1	2	0	0	0	0	0	0	0	Proteobacteria	Bacteria
AEX26306.1	1	3	2	0	0	0	0	0	0	0	Proteobacteria	Bacteria
CAX62323.1	1	2	3	0	0	0	0	0	0	0	Proteobacteria	Bacteria
CBG91948.1	3	0	1	1	0	0	0	0	0	0	Proteobacteria	Bacteria
CBW43912.1	0	1	3	1	0	0	0	0	0	0	Proteobacteria	Bacteria
AEX26319.1	3	0	0	1	0	0	0	0	0	0	Proteobacteria	Bacteria
AAV32654.1	0	0	4	0	0	0	0	0	0	0	Proteobacteria	Bacteria
AEX26286.1	0	2	2	0	0	0	0	0	0	0	Proteobacteria	Bacteria
AEX26295.1	2	1	1	0	0	0	0	0	0	0	Proteobacteria	Bacteria
AEX26314.1	1	1	1	0	0	0	0	0	0	1	Proteobacteria	Bacteria
AEX26322.1	0	0	0	2	0	0	0	0	0	0	Proteobacteria	Bacteria
CAX62307.1	3	0	1	0	0	0	0	0	0	0	Proteobacteria	Bacteria
AEX26291.1	3	0	0	0	0	0	0	0	0	0	Proteobacteria	Bacteria
CBJ04806.1	1	0	0	1	0	0	0	0	0	0	Proteobacteria	Bacteria
CBW46609.1	0	0	1	1	0	0	0	0	0	0	Proteobacteria	Bacteria
CCC33071.1	0	0	1	1	0	0	0	0	0	0	Proteobacteria	Bacteria
CCP29657.1	0	0	0	1	0	0	1	0	0	0	Proteobacteria	Bacteria
ABB20584.1	0	0	2	0	0	0	0	0	0	0	Proteobacteria	Bacteria
AAZ94807.1	0	0	2	0	0	0	0	0	0	0	Proteobacteria	Bacteria
CAX62317.1	1	0	0	0	0	1	0	0	0	0	Proteobacteria	Bacteria
CBG91939.1	1	0	1	0	0	0	0	0	0	0	Proteobacteria	Bacteria
CBW46610.1	2	0	0	0	0	0	0	0	0	0	Proteobacteria	Bacteria
CBW46612.1	0	1	1	0	0	0	0	0	0	0	Proteobacteria	Bacteria
CBW46613.1	0	1	1	0	0	0	0	0	0	0	Proteobacteria	Bacteria
CCW72530.1	0	0	1	0	0	0	0	0	1	0	Proteobacteria	Bacteria
AAZ94817.1	1	0	0	0	0	0	0	0	0	0	Proteobacteria	Bacteria
AEX26292.1	0	0	1	0	0	0	0	0	0	0	Proteobacteria	Bacteria
AEX26298.1	0	1	0	0	0	0	0	0	0	0	Proteobacteria	Bacteria
AEX26323.1	1	0	0	0	0	0	0	0	0	0	Proteobacteria	Bacteria
AEX26335.1	0	0	1	0	0	0	0	0	0	0	Proteobacteria	Bacteria
AEX26338.1	0	0	1	0	0	0	0	0	0	0	Proteobacteria	Bacteria
CAX62314.1	0	1	0	0	0	0	0	0	0	0	Proteobacteria	Bacteria
CBW43911.1	0	0	1	0	0	0	0	0	0	0	Proteobacteria	Bacteria
CBW46606.1	0	0	1	0	0	0	0	0	0	0	Proteobacteria	Bacteria
CCC33089.1	1	0	0	0	0	0	0	0	0	0	Proteobacteria	Bacteria
CCM73835.2	1	0	0	0	0	0	0	0	0	0	Proteobacteria	Bacteria
WP_016194752.1	8	10	26	3	11	14	13	5	13	7	Bacteroidetes	Bacteria
ACH56371.1	3	1	0	0	6	7	3	2	4	1	Bacteroidetes	Bacteria
WP_026809846.1	2	1	5	6	0	2	1	1	4	0	Bacteroidetes	Bacteria
WP_026813124.1	2	4	4	3	0	2	0	0	1	1	Bacteroidetes	Bacteria
WP_022970406.1	9	5	3	88	608	571	1192	705	1151	481	Proteobacteria	Bacteria
WP_026817381.1	41	22	22	43	307	340	595	358	538	220	Proteobacteria	Bacteria
WP_034221207.1	33	36	40	44	261	249	474	342	503	218	Proteobacteria	Bacteria
WP_019388219.1	10	6	6	5	0	1	0	0	0	0	Bacteroidetes	Bacteria
WP_018717578.1	6	4	5	51	41	68	75	63	85	42	Proteobacteria	Bacteria
CUU36284.1	0	1	1	0	5	10	13	7	20	7	Armatimonadetes	Bacteria
CUU04719.1	1	0	0	0	6	13	14	3	11	7	Armatimonadetes	Bacteria
WP_029212475.1	22	19	16	267	151	168	170	185	194	136	Actinobacteria	Bacteria
WP_029211381.1	16	7	5	81	60	62	76	59	74	54	Actinobacteria	Bacteria
BAM09084.1	13	12	21	5	0	0	0	0	0	0	Proteobacteria	Bacteria
AGJ71999.1	10	7	4	4	0	0	0	0	0	0	Proteobacteria	Bacteria
AHB29535.1	3	2	5	2	1	0	0	0	0	2	Proteobacteria	Bacteria
BAM09095.1	4	5	7	0	0	0	0	0	0	0	Proteobacteria	Bacteria
AGJ72022.1	3	0	3	3	0	0	0	0	0	2	Proteobacteria	Bacteria
AGJ72010.1	6	2	0	1	0	0	1	0	0	0	Proteobacteria	Bacteria
AHB29546.1	3	3	3	0	1	0	0	0	0	0	Proteobacteria	Bacteria
AGJ71995.1	0	0	3	3	0	0	0	1	0	0	Proteobacteria	Bacteria
BAM09076.1	2	1	1	3	0	0	0	0	0	0	Proteobacteria	Bacteria
AGJ72023.1	2	1	3	1	0	0	0	0	0	0	Proteobacteria	Bacteria
BAM09070.1	0	1	0	2	0	0	0	2	0	0	Proteobacteria	Bacteria
AGJ72021.1	2	1	3	0	0	0	0	0	0	0	Proteobacteria	Bacteria
AGJ72034.1	0	0	0	1	1	1	2	0	0	0	Proteobacteria	Bacteria
AHB29549.1	0	1	0	2	0	0	0	0	0	0	Proteobacteria	Bacteria
AGJ71991.1	1	0	0	2	0	0	0	0	0	0	Proteobacteria	Bacteria
AGJ72005.1	0	0	0	2	0	0	1	0	0	0	Proteobacteria	Bacteria
CCM66044.1	1	1	1	1	0	0	0	0	0	0	Proteobacteria	Bacteria
AHB29537.1	0	0	0	2	0	0	0	0	0	0	Proteobacteria	Bacteria
AHB29541.1	0	0	0	2	0	0	0	0	0	0	Proteobacteria	Bacteria
AHB29543.1	0	1	0	0	0	1	0	2	0	0	Proteobacteria	Bacteria
AHB29544.1	2	0	0	1	0	0	0	0	0	0	Proteobacteria	Bacteria
AHB29553.1	0	1	0	0	0	2	0	0	1	0	Proteobacteria	Bacteria
AHB29558.1	0	0	0	2	0	0	0	0	0	0	Proteobacteria	Bacteria
AGJ71993.1	0	1	0	1	0	0	1	0	0	0	Proteobacteria	Bacteria
AGJ72002.1	2	1	1	0	0	0	0	0	0	0	Proteobacteria	Bacteria
BAM09063.1	0	0	1	1	0	0	0	0	1	0	Proteobacteria	Bacteria
WP_026823013.1	2	1	1	0	0	0	0	0	0	0	Proteobacteria	Bacteria
AHB29547.1	0	0	0	1	0	0	1	0	0	0	Proteobacteria	Bacteria
AHB29552.1	0	1	2	0	0	0	0	0	0	0	Proteobacteria	Bacteria
AHB29556.1	1	0	0	1	0	0	0	0	0	0	Proteobacteria	Bacteria
AGJ72004.1	0	1	0	1	0	0	0	0	0	0	Proteobacteria	Bacteria
AGJ72030.1	0	1	2	0	0	0	0	0	0	0	Proteobacteria	Bacteria
AHB29545.1	0	1	0	0	0	0	0	1	0	0	Proteobacteria	Bacteria
AHB29550.1	2	0	0	0	0	0	0	0	0	0	Proteobacteria	Bacteria
AFQ62604.1	0	0	0	1	0	0	0	0	0	0	Proteobacteria	Bacteria
AGJ72024.1	1	1	0	0	0	0	0	0	0	0	Proteobacteria	Bacteria
BAH66384.1	1	0	1	0	0	0	0	0	0	0	Proteobacteria	Bacteria
BAM09069.1	0	0	0	1	0	0	0	0	0	0	Proteobacteria	Bacteria
BAM09099.1	1	0	0	0	1	0	0	0	0	0	Proteobacteria	Bacteria
AHB29538.1	0	0	1	0	0	0	0	0	0	0	Proteobacteria	Bacteria
AGJ72003.1	1	0	0	0	0	0	0	0	0	0	Proteobacteria	Bacteria
AGJ72006.1	0	0	1	0	0	0	0	0	0	0	Proteobacteria	Bacteria
AGJ72008.1	0	0	1	0	0	0	0	0	0	0	Proteobacteria	Bacteria
AGJ72020.1	0	0	1	0	0	0	0	0	0	0	Proteobacteria	Bacteria
AGJ72026.1	0	0	0	0	0	1	0	0	0	0	Proteobacteria	Bacteria
AGJ72027.1	1	0	0	0	0	0	0	0	0	0	Proteobacteria	Bacteria
AGJ72028.1	0	0	0	0	0	0	0	0	1	0	Proteobacteria	Bacteria
AGJ72033.1	1	0	0	0	0	0	0	0	0	0	Proteobacteria	Bacteria
BAM09079.1	0	1	0	0	0	0	0	0	0	0	Proteobacteria	Bacteria
BAM09090.1	0	0	1	0	0	0	0	0	0	0	Proteobacteria	Bacteria
BAM09097.1	1	0	0	0	0	0	0	0	0	0	Proteobacteria	Bacteria
EJP71772.1	0	1	0	0	0	0	0	0	0	0	Proteobacteria	Bacteria
WP_024366553.1	3	0	1	3	82	100	96	123	161	45	Actinobacteria	Bacteria
WP_024367422.1	4	0	1	0	36	31	55	60	100	18	Actinobacteria	Bacteria
ACC64993.1	0	0	0	19	32	38	42	52	28	58	Actinobacteria	Bacteria
WP_003804695.1	2	1	0	3	24	41	34	48	27	21	Actinobacteria	Bacteria
WP_026544679.1	3	1	4	55	11	15	11	19	15	6	Actinobacteria	Bacteria
WP_018769535.1	2	0	0	5	20	25	31	60	20	10	Actinobacteria	Bacteria
WP_018773736.1	3	1	2	1	21	27	32	42	37	11	Actinobacteria	Bacteria
WP_026532210.1	4	8	0	28	13	16	16	23	23	10	Actinobacteria	Bacteria
WP_028271321.1	2	0	1	11	18	20	32	27	34	8	Actinobacteria	Bacteria
WP_003805287.1	0	0	1	5	20	28	21	19	35	14	Actinobacteria	Bacteria
ABL86733.1	2	0	0	0	17	29	27	24	34	13	Actinobacteria	Bacteria
WP_018775774.1	1	2	1	4	16	21	18	22	29	24	Actinobacteria	Bacteria
CEA09855.1	1	4	1	11	11	23	13	21	24	17	Actinobacteria	Bacteria
WP_026536539.1	4	0	1	11	10	16	18	19	28	14	Actinobacteria	Bacteria
WP_018760377.1	2	1	2	0	17	20	16	32	19	19	Actinobacteria	Bacteria
WP_028276953.1	0	2	0	3	18	20	24	23	20	12	Actinobacteria	Bacteria
WP_009358140.1	3	0	0	10	11	14	20	27	16	11	Actinobacteria	Bacteria
WP_018762136.1	3	0	0	14	13	8	13	15	21	11	Actinobacteria	Bacteria
WP_026550296.1	0	0	1	26	7	15	13	4	17	2	Actinobacteria	Bacteria
AAO91845.1	14	10	3	37	0	0	1	2	2	0	Actinobacteria	Bacteria
CEA08819.1	3	7	1	1	6	22	12	13	21	16	Actinobacteria	Bacteria
WP_022874759.1	24	6	15	28	1	0	1	0	0	0	Actinobacteria	Bacteria
WP_026537617.1	0	2	1	3	12	9	21	13	28	9	Actinobacteria	Bacteria
WP_028275746.1	0	0	0	2	12	15	16	17	18	8	Actinobacteria	Bacteria
WP_028280271.1	9	5	5	25	4	2	4	7	4	0	Actinobacteria	Bacteria
WP_005267455.1	4	3	1	5	11	9	13	11	13	5	Actinobacteria	Bacteria
WP_026818746.1	1	1	1	2	9	8	13	11	16	8	Actinobacteria	Bacteria
AGI19032.1	0	0	0	16	10	5	4	10	5	2	Actinobacteria	Bacteria
EMY32634.1	1	1	2	11	7	6	4	5	7	13	Actinobacteria	Bacteria
WP_019483821.1	5	1	6	18	2	2	4	5	1	1	Actinobacteria	Bacteria
WP_021472476.1	5	1	5	20	1	3	2	3	1	2	Actinobacteria	Bacteria
WP_028269509.1	3	1	2	1	6	7	8	12	13	7	Actinobacteria	Bacteria
WP_022874059.1	21	14	15	1	0	2	1	2	2	0	Actinobacteria	Bacteria
WP_026531038.1	0	0	2	18	3	5	4	0	3	1	Actinobacteria	Bacteria
ACC65021.1	2	0	1	2	8	10	8	5	6	8	Actinobacteria	Bacteria
WP_009357022.1	0	1	0	0	5	9	6	18	5	5	Actinobacteria	Bacteria
WP_024476844.1	4	4	4	3	5	2	5	5	6	6	Actinobacteria	Bacteria
WP_026531895.1	4	0	3	5	5	3	6	3	5	4	Actinobacteria	Bacteria
WP_026545961.1	1	0	0	1	4	6	10	10	9	1	Actinobacteria	Bacteria
ACC64739.1	0	0	1	15	1	3	1	0	2	1	Actinobacteria	Bacteria
WP_026550643.1	2	1	3	9	1	3	2	3	3	3	Actinobacteria	Bacteria
WP_028280863.1	1	1	0	10	1	2	1	4	1	2	Actinobacteria	Bacteria
ABL86745.1	0	0	0	12	0	0	2	2	2	1	Actinobacteria	Bacteria
WP_026534154.1	2	4	1	3	3	2	2	2	0	3	Actinobacteria	Bacteria
WP_018769206.1	0	1	1	0	3	1	7	5	3	3	Actinobacteria	Bacteria
AAZ84854.1	6	3	5	3	1	0	0	0	0	1	Actinobacteria	Bacteria
WP_017200315.1	0	0	1	2	1	1	4	2	2	0	Actinobacteria	Bacteria
WP_019481571.1	0	0	0	2	2	3	2	0	2	1	Actinobacteria	Bacteria
WP_026530992.1	0	2	1	4	0	0	0	1	0	1	Actinobacteria	Bacteria
WP_026551899.1	0	0	0	2	0	0	2	3	2	1	Actinobacteria	Bacteria
WP_026820166.1	1	0	0	3	1	0	2	0	0	1	Actinobacteria	Bacteria
AEB97943.1	2	2	3	1	0	0	0	1	0	0	Actinobacteria	Bacteria
AEB80282.1	0	0	0	1	2	0	0	0	3	2	Actinobacteria	Bacteria
AAZ84855.1	0	0	0	1	0	0	0	0	1	0	Actinobacteria	Bacteria
EMY35197.1	1	1	0	0	0	0	0	0	0	1	Actinobacteria	Bacteria
ACC65248.1	0	0	0	0	0	0	0	1	0	0	Actinobacteria	Bacteria
XP_002845512.1	1	1	0	8	0	0	0	0	0	0	Fungi	Eukaryota
XP_002844856.1	0	0	0	0	0	0	0	0	1	0	Fungi	Eukaryota
WP_006622402.1	0	0	0	3	0	0	0	1	0	0	Cyanobacteria	Bacteria
BAH22154.1	0	0	0	2	0	0	0	0	0	0	Cyanobacteria	Bacteria
WP_006618363.1	0	0	0	1	0	0	0	0	0	0	Cyanobacteria	Bacteria
WP_025886664.1	1	3	0	13	2	4	2	3	2	2	Proteobacteria	Bacteria
CAY85799.1	1	3	1	1	2	2	1	2	1	3	Proteobacteria	Bacteria
WP_025823322.1	0	2	0	1	0	1	3	2	4	4	Proteobacteria	Bacteria
CAY85805.1	1	0	0	1	1	3	2	2	2	3	Proteobacteria	Bacteria
CAY85797.1	2	0	0	1	0	3	1	4	0	2	Proteobacteria	Bacteria
CAY85804.1	0	2	1	0	1	0	2	1	2	1	Proteobacteria	Bacteria
CAY85803.1	2	0	0	0	0	1	0	3	3	0	Proteobacteria	Bacteria
CAY85802.1	0	1	1	0	1	0	2	1	0	2	Proteobacteria	Bacteria
WP_023978433.1	0	1	1	1	1	1	2	0	0	0	Proteobacteria	Bacteria
CAY85796.1	0	0	0	1	0	1	1	0	3	0	Proteobacteria	Bacteria
WP_026773262.1	79	48	81	8	63	50	94	78	84	43	Bacteroidetes	Bacteria
GAT23951.1	1	2	1	0	0	0	0	0	0	0	Fungi	Eukaryota
EYE94287.1	0	0	0	1	0	0	0	0	0	0	Fungi	Eukaryota
GAQ11609.1	0	0	0	1	0	0	0	0	0	0	Fungi	Eukaryota
KKK20350.1	0	0	0	1	0	0	0	0	0	0	Fungi	Eukaryota
KKK23918.1	0	0	0	1	0	0	0	0	0	0	Fungi	Eukaryota
XP_001218472.1	0	0	2	0	0	0	0	0	0	0	Fungi	Eukaryota
XP_001395564.1	2	0	0	0	0	0	0	0	0	0	Fungi	Eukaryota
XP_660522.1	0	0	2	0	0	0	0	0	0	0	Fungi	Eukaryota
XP_001260425.1	0	0	0	0	0	1	0	0	0	0	Fungi	Eukaryota
XP_001267850.1	0	0	0	0	0	0	0	0	1	0	Fungi	Eukaryota
XP_001270799.1	0	0	1	0	0	0	0	0	0	0	Fungi	Eukaryota
XP_660674.1	0	0	1	0	0	0	0	0	0	0	Fungi	Eukaryota
YP_009028669.1	0	0	1	0	0	0	0	0	0	0	Stramenopiles	Eukaryota
WP_023456455.1	0	0	0	9	26	38	34	49	40	19	Proteobacteria	Bacteria
WP_018080386.1	0	1	2	29	11	19	35	26	36	17	Proteobacteria	Bacteria
WP_023461701.1	0	0	0	5	10	25	31	19	17	15	Proteobacteria	Bacteria
WP_023447922.1	0	0	1	10	10	14	14	17	16	10	Proteobacteria	Bacteria
WP_023451651.1	0	0	0	3	15	10	19	17	18	11	Proteobacteria	Bacteria
WP_002434048.1	0	0	0	0	0	0	0	0	0	1	Proteobacteria	Bacteria
AGI18949.1	21	23	13	0	0	0	0	0	1	0	Actinobacteria	Bacteria
ACM62103.1	12	20	21	1	0	0	0	0	0	0	Actinobacteria	Bacteria
WP_002564218.1	6	8	13	1	0	0	0	0	1	0	Actinobacteria	Bacteria
WP_006304319.1	7	4	9	2	1	0	0	0	0	0	Actinobacteria	Bacteria
WP_021626849.1	9	4	4	0	0	0	0	0	0	0	Actinobacteria	Bacteria
WP_016478010.1	1	4	3	0	1	1	0	0	0	0	Actinobacteria	Bacteria
ACV97165.1	0	0	0	2	0	0	0	0	0	0	Actinobacteria	Bacteria
WP_003149961.1	3	0	0	0	0	0	0	0	0	0	Actinobacteria	Bacteria
WP_006303399.1	0	1	1	0	0	0	0	0	0	0	Actinobacteria	Bacteria
ACM62093.1	0	1	0	0	0	0	0	0	0	0	Actinobacteria	Bacteria
WP_028274008.1	1	1	4	0	0	0	0	0	0	0	Firmicutes	Bacteria
AAZ84890.1	5	6	5	0	0	0	0	0	0	0	Firmicutes	Bacteria
ABG75596.1	7	2	5	0	0	0	0	0	0	0	Firmicutes	Bacteria
AAZ84899.1	1	4	8	0	0	0	0	0	0	0	Firmicutes	Bacteria
AAZ84884.1	0	0	0	1	0	0	0	0	0	0	Firmicutes	Bacteria
AAZ84889.1	0	1	0	0	0	1	0	0	0	0	Firmicutes	Bacteria
AAZ84799.1	1	0	0	0	0	0	0	0	0	0	Firmicutes	Bacteria
BAU99583.1	5	1	2	916	0	2	1	0	0	1	Actinobacteria	Bacteria
WP_024349262.1	12	7	4	10	22	36	37	32	48	38	Proteobacteria	Bacteria
WP_009208296.1	2	1	3	9	8	24	23	22	27	11	Proteobacteria	Bacteria
WP_026358560.1	6	1	4	16	44	60	76	66	79	57	Proteobacteria	Bacteria
KEQ63875.1	0	0	1	0	0	1	0	0	1	0	Fungi	Eukaryota
XP_013429792.1	0	0	0	0	0	0	0	1	0	1	Fungi	Eukaryota
KEQ80498.1	0	0	0	0	0	1	0	0	0	0	Fungi	Eukaryota
XP_013344582.1	0	0	0	0	0	0	0	1	0	0	Fungi	Eukaryota
XP_007341550.1	1	0	0	3	0	6	11	4	8	4	Fungi	Eukaryota
XP_007356685.1	0	0	0	1	0	0	0	0	0	0	Fungi	Eukaryota
XP_007340031.1	0	0	0	0	0	1	0	0	0	0	Fungi	Eukaryota
XP_007345677.1	0	0	0	0	0	0	0	0	0	1	Fungi	Eukaryota
XP_007358167.1	0	1	0	0	0	0	0	0	0	0	Fungi	Eukaryota
WP_006502676.1	6	1	5	42	26	27	37	39	20	19	Actinobacteria	Bacteria
WP_006501628.1	8	3	2	11	17	36	43	31	28	32	Actinobacteria	Bacteria
ACC65430.1	3	1	4	0	1	1	0	2	3	1	Actinobacteria	Bacteria
XP_011396004.1	1	3	1	19	15	19	16	10	15	11	Viridiplantae	Eukaryota
XP_011396541.1	0	0	0	2	0	0	0	0	0	0	Viridiplantae	Eukaryota
XP_011399014.1	0	0	0	1	0	0	0	0	0	1	Viridiplantae	Eukaryota
WP_017806816.1	0	0	0	5	0	1	0	1	0	0	Proteobacteria	Bacteria
WP_018988986.1	7	3	2	75	115	178	222	181	186	144	Proteobacteria	Bacteria
WP_028996474.1	2	4	2	126	117	234	249	235	232	142	Proteobacteria	Bacteria
WP_029001386.1	0	0	0	42	31	44	55	38	43	42	Proteobacteria	Bacteria
WP_028998956.1	54	27	26	0	0	2	2	0	0	1	Proteobacteria	Bacteria
WP_028994853.1	0	2	5	97	11	12	24	5	23	11	Proteobacteria	Bacteria
WP_029005027.1	5	3	3	12	56	83	70	77	92	50	Proteobacteria	Bacteria
WP_029002347.1	4	2	0	8	55	56	65	71	84	58	Proteobacteria	Bacteria
ACC65072.1	110	58	64	480	135	195	207	198	183	188	Proteobacteria	Bacteria
WP_029009456.1	5	3	4	22	187	256	253	273	343	160	Proteobacteria	Bacteria
ABI83666.1	2	1	6	35	32	68	80	83	74	59	Proteobacteria	Bacteria
ABG76017.1	0	0	0	2	73	75	84	61	96	58	Proteobacteria	Bacteria
ABI13588.1	0	1	1	5	56	75	72	64	92	46	Proteobacteria	Bacteria
ABH00991.1	2	0	1	2	50	72	64	61	90	44	Proteobacteria	Bacteria
WP_007680844.1	10	2	5	3	35	46	59	44	55	47	Proteobacteria	Bacteria
ABH00992.1	1	1	2	11	30	50	44	45	48	40	Proteobacteria	Bacteria
WP_029006917.1	3	0	0	4	35	42	56	46	50	40	Proteobacteria	Bacteria
AEI27295.1	2	0	1	8	44	45	54	35	42	34	Proteobacteria	Bacteria
ACC65282.1	0	0	0	0	26	40	33	36	43	42	Proteobacteria	Bacteria
ABG76016.1	0	1	0	1	29	33	26	26	28	24	Proteobacteria	Bacteria
ACI32425.1	1	0	0	3	17	24	35	21	35	26	Proteobacteria	Bacteria
WP_040136796.1	1	1	0	1	19	37	22	10	26	22	Proteobacteria	Bacteria
ACC65090.1	2	0	0	4	18	20	23	28	19	21	Proteobacteria	Bacteria
ACC64967.1	2	1	0	0	19	17	18	21	29	18	Proteobacteria	Bacteria
ABO26865.1	0	0	1	3	12	18	12	12	19	25	Proteobacteria	Bacteria
ACC65371.1	6	1	4	0	8	14	17	11	18	18	Proteobacteria	Bacteria
WP_014242412.1	0	1	2	0	13	24	16	11	14	8	Proteobacteria	Bacteria
ACD88339.1	0	0	0	1	1	7	10	7	8	12	Proteobacteria	Bacteria
ABB20577.1	3	1	3	3	2	1	4	1	3	4	Proteobacteria	Bacteria
CDB40914.1	1	8	6	4	0	2	3	0	0	0	Proteobacteria	Bacteria
ACC64716.1	0	0	0	0	2	5	3	2	4	3	Proteobacteria	Bacteria
CDB53375.1	3	3	0	1	1	3	3	1	0	0	Proteobacteria	Bacteria
ACC65526.1	0	0	0	0	0	2	0	0	0	0	Proteobacteria	Bacteria
ADU79037.1	0	0	0	0	0	0	0	1	0	0	Proteobacteria	Bacteria
WP_012977408.1	0	0	0	0	0	0	0	1	0	0	Proteobacteria	Bacteria
WP_026687922.1	1	0	5	47	19	23	31	24	22	9	Proteobacteria	Bacteria
XP_012649274.1	0	0	0	1	0	0	0	0	0	0	Alveolata	Eukaryota
BAB83929.1	1	0	0	0	0	0	0	0	0	0	Alveolata	Eukaryota
WP_026578832.1	2	1	1	0	0	0	0	0	0	0	Firmicutes	Bacteria
WP_008176984.1	1	0	1	0	0	0	0	0	0	1	Firmicutes	Bacteria
WP_029101026.1	36	31	34	1	3	4	6	4	6	1	Firmicutes	Bacteria
WP_012684269.1	5	2	7	2	0	1	1	3	0	0	Firmicutes	Bacteria
WP_005830243.1	4	3	3	0	2	0	3	2	0	0	Firmicutes	Bacteria
WP_017175271.1	1	0	0	0	0	0	0	0	0	0	Firmicutes	Bacteria
WP_026702933.1	195	94	102	0	2	4	0	1	2	3	Firmicutes	Bacteria
AGI17654.1	62	38	40	0	0	0	1	0	0	1	Firmicutes	Bacteria
AGI18118.1	55	40	30	0	1	0	0	1	0	0	Firmicutes	Bacteria
WP_028401936.1	21	20	17	0	0	0	1	0	0	0	Firmicutes	Bacteria
WP_018663923.1	22	14	15	1	0	1	1	2	0	1	Firmicutes	Bacteria
WP_028390611.1	22	3	19	1	2	1	0	1	1	1	Firmicutes	Bacteria
WP_008355697.1	18	3	9	1	0	0	0	0	0	0	Firmicutes	Bacteria
WP_003351247.1	9	4	4	0	1	1	0	1	3	0	Firmicutes	Bacteria
WP_026565251.1	3	2	2	0	2	2	2	3	1	3	Firmicutes	Bacteria
GAF17550.1	9	2	6	0	0	0	1	0	1	0	Firmicutes	Bacteria
WP_003213977.1	5	6	5	1	0	0	0	0	1	0	Firmicutes	Bacteria
WP_016117048.1	9	4	1	1	0	1	0	0	0	1	Firmicutes	Bacteria
AGN11454.1	9	5	3	0	0	0	0	0	0	0	Firmicutes	Bacteria
WP_026582806.1	8	2	4	0	0	1	0	1	0	1	Firmicutes	Bacteria
AGN11461.1	2	11	3	0	0	0	0	0	0	0	Firmicutes	Bacteria
CCA61295.1	9	3	4	0	0	0	0	0	0	0	Firmicutes	Bacteria
WP_014096829.1	7	1	5	0	1	0	1	0	0	1	Firmicutes	Bacteria
WP_034643342.1	7	3	3	0	0	1	1	0	0	1	Firmicutes	Bacteria
WP_007496015.1	3	3	5	1	1	0	0	0	0	1	Firmicutes	Bacteria
WP_018706778.1	5	3	4	0	1	0	2	0	0	0	Firmicutes	Bacteria
WP_026573990.1	3	2	1	4	0	0	0	0	1	0	Firmicutes	Bacteria
WP_026673343.1	6	3	5	0	0	0	0	0	0	1	Firmicutes	Bacteria
WP_026693063.1	7	3	1	1	0	1	0	1	0	0	Firmicutes	Bacteria
WP_003155941.1	5	3	5	0	0	0	0	0	0	0	Firmicutes	Bacteria
WP_013055027.1	0	2	0	0	2	4	2	2	0	1	Firmicutes	Bacteria
WP_017552450.1	2	1	5	0	0	2	1	1	1	0	Firmicutes	Bacteria
WP_010285538.1	5	1	3	0	0	1	1	1	0	0	Firmicutes	Bacteria
WP_025909993.1	2	3	3	1	0	1	0	0	1	0	Firmicutes	Bacteria
WP_027322793.1	3	1	6	0	1	0	0	1	0	0	Firmicutes	Bacteria
WP_009336288.1	3	2	0	1	1	0	1	0	1	1	Firmicutes	Bacteria
WP_028405904.1	3	3	3	0	0	0	1	0	1	0	Firmicutes	Bacteria
WP_029142762.1	6	3	2	0	0	0	0	0	0	0	Firmicutes	Bacteria
WP_029286195.1	3	2	4	0	0	1	1	0	0	0	Firmicutes	Bacteria
WP_045488194.1	3	2	6	0	0	0	0	0	0	0	Firmicutes	Bacteria
CCA61292.1	4	4	2	0	0	0	0	0	0	0	Firmicutes	Bacteria
GAE47840.1	1	2	1	2	0	0	0	0	1	1	Firmicutes	Bacteria
WP_006920745.1	2	5	3	0	0	0	0	0	0	0	Firmicutes	Bacteria
WP_009795812.1	1	2	3	0	0	0	1	1	0	2	Firmicutes	Bacteria
WP_020450334.1	3	1	5	0	0	0	0	0	0	1	Firmicutes	Bacteria
ACC65486.1	2	0	1	1	0	1	1	1	1	0	Firmicutes	Bacteria
AGI17823.1	7	0	2	0	0	0	0	0	0	0	Firmicutes	Bacteria
ABX11640.1	5	4	0	0	0	0	0	0	0	0	Firmicutes	Bacteria
WP_003243151.1	1	3	3	1	0	0	0	0	0	0	Firmicutes	Bacteria
WP_019720791.1	2	3	1	0	0	0	0	0	3	0	Firmicutes	Bacteria
WP_020063192.1	1	1	0	2	1	0	0	0	2	0	Firmicutes	Bacteria
WP_025710422.1	0	3	4	0	0	0	0	1	0	1	Firmicutes	Bacteria
AGI17926.1	3	2	1	0	0	1	0	0	1	0	Firmicutes	Bacteria
AGN11472.1	0	0	0	4	0	0	0	0	0	0	Firmicutes	Bacteria
BAA09494.1	0	0	1	0	1	1	1	1	2	1	Firmicutes	Bacteria
CCA61294.1	1	1	2	0	0	1	0	2	1	0	Firmicutes	Bacteria
WP_003349710.1	2	0	1	1	0	1	0	1	1	0	Firmicutes	Bacteria
WP_012957293.1	3	1	2	0	0	1	1	0	0	0	Firmicutes	Bacteria
WP_019244434.1	5	0	0	0	0	1	0	1	0	1	Firmicutes	Bacteria
WP_025731419.1	1	3	2	0	0	0	1	1	0	0	Firmicutes	Bacteria
WP_026684396.1	2	1	1	0	1	0	1	0	1	1	Firmicutes	Bacteria
WP_031540003.1	0	1	4	0	0	1	0	0	0	2	Firmicutes	Bacteria
AAM52538.1	2	2	3	0	0	0	0	0	0	0	Firmicutes	Bacteria
CCH03671.1	2	0	5	0	0	0	0	0	0	0	Firmicutes	Bacteria
WP_011983377.1	3	1	0	1	0	1	0	0	0	0	Firmicutes	Bacteria
WP_026680381.1	1	2	1	0	0	2	0	1	0	0	Firmicutes	Bacteria
WP_026698522.1	0	0	1	0	1	2	1	0	2	0	Firmicutes	Bacteria
WP_034748221.1	2	1	3	0	0	0	0	0	1	0	Firmicutes	Bacteria
ABX11606.1	0	1	0	2	0	0	0	0	1	0	Firmicutes	Bacteria
ABX11650.1	0	1	2	0	0	1	0	0	1	1	Firmicutes	Bacteria
AER12795.1	3	1	0	1	0	0	0	0	0	0	Firmicutes	Bacteria
AGN11482.1	3	1	2	0	0	0	0	0	0	0	Firmicutes	Bacteria
ANA75368.1	0	4	2	0	0	0	0	0	0	0	Firmicutes	Bacteria
CCA61297.1	3	1	2	0	0	0	0	0	0	0	Firmicutes	Bacteria
CCA61299.1	4	1	1	0	0	0	0	0	0	0	Firmicutes	Bacteria
WP_001029992.1	2	0	3	0	0	0	0	0	1	0	Firmicutes	Bacteria
WP_019157042.1	2	1	3	0	0	0	0	0	0	0	Firmicutes	Bacteria
WP_019390668.1	2	0	2	1	0	0	0	0	0	0	Firmicutes	Bacteria
WP_024027273.1	1	0	0	0	1	1	0	1	1	1	Firmicutes	Bacteria
WP_025026296.1	0	3	1	1	0	0	0	0	0	0	Firmicutes	Bacteria
WP_034320371.1	1	1	0	1	1	0	0	1	0	0	Firmicutes	Bacteria
ABX11572.1	0	0	1	0	0	1	0	1	2	0	Firmicutes	Bacteria
ABX11618.1	0	0	1	0	0	1	0	1	1	1	Firmicutes	Bacteria
AER12798.1	0	0	0	2	1	0	0	0	0	0	Firmicutes	Bacteria
AGZ80849.1	2	1	2	0	0	0	0	0	0	0	Firmicutes	Bacteria
BAA88110.1	3	1	1	0	0	0	0	0	0	0	Firmicutes	Bacteria
WP_001029987.1	1	0	0	0	0	0	0	1	1	2	Firmicutes	Bacteria
WP_002029451.1	2	0	1	0	0	1	1	0	0	0	Firmicutes	Bacteria
WP_002159526.1	1	0	0	0	0	0	1	0	1	2	Firmicutes	Bacteria
WP_007083328.1	1	1	0	0	0	2	0	0	0	1	Firmicutes	Bacteria
WP_017729430.1	2	1	1	0	0	0	0	0	1	0	Firmicutes	Bacteria
WP_026561981.1	1	1	2	0	0	1	0	0	0	0	Firmicutes	Bacteria
WP_026589780.1	1	0	3	0	1	0	0	0	0	0	Firmicutes	Bacteria
WP_026593352.1	2	2	1	0	0	0	0	0	0	0	Firmicutes	Bacteria
WP_028410373.1	1	0	1	0	0	3	0	0	0	0	Firmicutes	Bacteria
WP_035346789.1	0	3	2	0	0	0	0	0	0	0	Firmicutes	Bacteria
ADB23815.1	1	1	2	0	0	0	0	0	0	0	Firmicutes	Bacteria
A8FAG3.1	1	1	1	0	0	0	0	0	1	0	Firmicutes	Bacteria
ABX11575.1	2	0	1	0	0	0	0	0	1	0	Firmicutes	Bacteria
ABX11603.1	1	0	1	1	0	0	0	0	0	0	Firmicutes	Bacteria
ABX45512.1	1	0	0	1	1	0	0	0	0	0	Firmicutes	Bacteria
BAA22519.1	3	0	1	0	0	0	0	0	0	0	Firmicutes	Bacteria
CRK85407.1	1	0	1	0	0	0	2	0	0	0	Firmicutes	Bacteria
WP_003354043.1	1	0	1	0	0	0	1	0	1	0	Firmicutes	Bacteria
WP_006093172.1	0	1	0	1	0	0	0	1	0	0	Firmicutes	Bacteria
WP_006637213.1	0	1	1	0	0	0	0	1	0	1	Firmicutes	Bacteria
WP_016204034.1	3	0	1	0	0	0	0	0	0	0	Firmicutes	Bacteria
WP_024572999.1	1	0	0	1	0	0	0	1	0	0	Firmicutes	Bacteria
WP_028412700.1	0	1	0	1	0	0	0	0	1	0	Firmicutes	Bacteria
WP_035197561.1	0	1	2	0	0	0	0	0	1	0	Firmicutes	Bacteria
WP_035408404.1	1	0	2	0	0	0	1	0	0	0	Firmicutes	Bacteria
AAZ84858.1	1	2	0	0	0	0	0	0	0	0	Firmicutes	Bacteria
ACC64922.1	0	0	0	0	0	0	0	1	2	0	Firmicutes	Bacteria
GAF22377.1	3	0	0	0	0	0	0	0	0	0	Firmicutes	Bacteria
WP_002091605.1	3	0	0	0	0	0	0	0	0	0	Firmicutes	Bacteria
WP_003194560.1	0	0	1	0	0	0	0	0	1	1	Firmicutes	Bacteria
WP_003328525.1	0	0	0	0	0	2	1	0	0	0	Firmicutes	Bacteria
WP_013081432.1	1	0	0	0	0	0	0	1	1	0	Firmicutes	Bacteria
WP_015252678.1	0	3	0	0	0	0	0	0	0	0	Firmicutes	Bacteria
WP_016124214.1	0	1	2	0	0	0	0	0	0	0	Firmicutes	Bacteria
WP_017754995.1	1	1	1	0	0	0	0	0	0	0	Firmicutes	Bacteria
WP_024424467.1	0	1	0	0	0	0	0	0	1	1	Firmicutes	Bacteria
WP_024715887.1	0	1	2	0	0	0	0	0	0	0	Firmicutes	Bacteria
WP_025149407.1	0	0	0	1	0	0	0	1	0	0	Firmicutes	Bacteria
AAS39225.1	0	0	2	0	0	0	0	0	0	0	Firmicutes	Bacteria
ABX45472.1	0	0	0	1	0	0	0	0	0	0	Firmicutes	Bacteria
ABX45485.1	0	0	0	0	1	0	0	0	1	0	Firmicutes	Bacteria
AGN11441.1	0	2	0	0	0	0	0	0	0	0	Firmicutes	Bacteria
AGN11471.1	2	0	0	0	0	0	0	0	0	0	Firmicutes	Bacteria
AGS47183.1	0	0	0	0	0	1	0	0	1	0	Firmicutes	Bacteria
AGZ80852.1	0	0	0	1	0	0	0	0	0	0	Firmicutes	Bacteria
BAB61890.1	1	1	0	0	0	0	0	0	0	0	Firmicutes	Bacteria
CCA61290.1	2	0	0	0	0	0	0	0	0	0	Firmicutes	Bacteria
WP_002009984.1	0	1	1	0	0	0	0	0	0	0	Firmicutes	Bacteria
WP_003332087.1	1	0	1	0	0	0	0	0	0	0	Firmicutes	Bacteria
WP_010327782.1	0	0	1	0	0	1	0	0	0	0	Firmicutes	Bacteria
WP_016094067.1	1	0	0	0	1	0	0	0	0	0	Firmicutes	Bacteria
WP_025753314.1	0	0	0	1	0	0	0	0	0	0	Firmicutes	Bacteria
WP_026691383.1	0	0	0	1	0	0	0	0	0	0	Firmicutes	Bacteria
WP_028397440.1	0	0	1	0	1	0	0	0	0	0	Firmicutes	Bacteria
WP_033678828.1	0	0	1	0	0	0	0	0	1	0	Firmicutes	Bacteria
AAZ84628.1	1	0	0	0	0	0	0	0	0	0	Firmicutes	Bacteria
AAZ84779.1	1	0	0	0	0	0	0	0	0	0	Firmicutes	Bacteria
ACC64850.1	0	0	0	0	0	0	0	1	0	0	Firmicutes	Bacteria
AGI18633.1	1	0	0	0	0	0	0	0	0	0	Firmicutes	Bacteria
AGI18697.1	0	0	1	0	0	0	0	0	0	0	Firmicutes	Bacteria
EKD32932.1	0	0	1	0	0	0	0	0	0	0	Firmicutes	Bacteria
AAM52499.1	0	0	1	0	0	0	0	0	0	0	Firmicutes	Bacteria
AAM52514.1	0	0	0	0	0	0	1	0	0	0	Firmicutes	Bacteria
AAM52526.1	1	0	0	0	0	0	0	0	0	0	Firmicutes	Bacteria
AAM52527.1	0	0	1	0	0	0	0	0	0	0	Firmicutes	Bacteria
AAM52536.1	0	0	0	0	0	0	0	0	1	0	Firmicutes	Bacteria
AAM52542.1	1	0	0	0	0	0	0	0	0	0	Firmicutes	Bacteria
AAM52544.1	1	0	0	0	0	0	0	0	0	0	Firmicutes	Bacteria
AAM52549.1	0	0	0	0	0	0	1	0	0	0	Firmicutes	Bacteria
ABX11595.1	1	0	0	0	0	0	0	0	0	0	Firmicutes	Bacteria
ABX11649.1	0	0	1	0	0	0	0	0	0	0	Firmicutes	Bacteria
ABX45455.1	1	0	0	0	0	0	0	0	0	0	Firmicutes	Bacteria
ABX45463.1	0	0	1	0	0	0	0	0	0	0	Firmicutes	Bacteria
ABX45516.1	0	1	0	0	0	0	0	0	0	0	Firmicutes	Bacteria
ADY89992.1	0	0	1	0	0	0	0	0	0	0	Firmicutes	Bacteria
AER12794.1	0	0	0	0	0	0	0	1	0	0	Firmicutes	Bacteria
AER12797.1	0	0	1	0	0	0	0	0	0	0	Firmicutes	Bacteria
AEW53486.1	1	0	0	0	0	0	0	0	0	0	Firmicutes	Bacteria
AGN11443.1	0	0	0	0	1	0	0	0	0	0	Firmicutes	Bacteria
AGN11458.1	0	0	1	0	0	0	0	0	0	0	Firmicutes	Bacteria
AGN11469.1	0	0	0	0	0	0	0	0	0	1	Firmicutes	Bacteria
AGN11475.1	0	0	0	0	0	0	0	1	0	0	Firmicutes	Bacteria
AGN11478.1	0	0	1	0	0	0	0	0	0	0	Firmicutes	Bacteria
AGN11481.1	0	0	0	0	0	0	1	0	0	0	Firmicutes	Bacteria
AGS15292.1	1	0	0	0	0	0	0	0	0	0	Firmicutes	Bacteria
AGS47184.1	0	0	1	0	0	0	0	0	0	0	Firmicutes	Bacteria
AGS47185.1	1	0	0	0	0	0	0	0	0	0	Firmicutes	Bacteria
BAK20050.1	0	1	0	0	0	0	0	0	0	0	Firmicutes	Bacteria
BAK20067.1	0	0	0	0	0	0	0	0	0	1	Firmicutes	Bacteria
CCA61288.1	0	0	0	0	1	0	0	0	0	0	Firmicutes	Bacteria
CCA61293.1	0	0	0	0	0	0	1	0	0	0	Firmicutes	Bacteria
EAO54574.1	0	0	0	0	0	0	0	0	1	0	Firmicutes	Bacteria
EEL58050.1	0	0	0	0	0	0	1	0	0	0	Firmicutes	Bacteria
WP_001029984.1	0	0	0	0	0	0	0	0	1	0	Firmicutes	Bacteria
WP_001029988.1	1	0	0	0	0	0	0	0	0	0	Firmicutes	Bacteria
WP_001029997.1	0	0	1	0	0	0	0	0	0	0	Firmicutes	Bacteria
WP_001029998.1	0	0	0	0	0	0	1	0	0	0	Firmicutes	Bacteria
WP_001991314.1	0	0	1	0	0	0	0	0	0	0	Firmicutes	Bacteria
WP_002113445.1	0	0	1	0	0	0	0	0	0	0	Firmicutes	Bacteria
WP_002174586.1	0	0	0	0	0	1	0	0	0	0	Firmicutes	Bacteria
WP_003234067.1	0	0	1	0	0	0	0	0	0	0	Firmicutes	Bacteria
WP_003321003.1	0	0	0	0	0	1	0	0	0	0	Firmicutes	Bacteria
WP_010191747.1	0	0	0	0	0	1	0	0	0	0	Firmicutes	Bacteria
WP_010333214.1	0	0	1	0	0	0	0	0	0	0	Firmicutes	Bacteria
WP_016103366.1	0	1	0	0	0	0	0	0	0	0	Firmicutes	Bacteria
WP_016762765.1	0	0	0	0	0	0	0	0	1	0	Firmicutes	Bacteria
WP_019713478.1	0	0	1	0	0	0	0	0	0	0	Firmicutes	Bacteria
WP_030029871.1	0	0	0	0	0	0	1	0	0	0	Firmicutes	Bacteria
WP_033695409.1	0	1	0	0	0	0	0	0	0	0	Firmicutes	Bacteria
WP_012317541.1	3	1	3	28	131	202	204	191	217	155	Unclassified	Bacteria
WP_004201176.1	24	11	9	11	21	51	88	27	74	24	Unclassified	Bacteria
WP_012536194.1	0	0	1	4	10	14	7	14	9	4	Unclassified	Bacteria
AAM49154.1	0	0	0	2	0	1	0	0	0	0	Unclassified	Bacteria
WP_000031555.1	3	1	0	0	0	0	0	0	0	0	Unclassified	Bacteria
WP_016167025.1	1	0	0	1	0	0	0	0	0	1	Unclassified	Bacteria
WP_001274623.1	1	0	0	0	0	0	0	0	0	0	Unclassified	Bacteria
WP_001470697.1	1	0	0	0	0	0	0	0	0	0	Unclassified	Bacteria
ACH72440.1	3	5	4	1	1	3	0	2	0	4	Proteobacteria	Bacteria
WP_021270984.1	6	2	0	1	0	0	0	0	0	0	Proteobacteria	Bacteria
AGI18127.1	0	1	0	0	2	0	1	3	1	0	Proteobacteria	Bacteria
ACA63000.1	3	1	1	1	0	0	0	0	0	0	Proteobacteria	Bacteria
WP_021274967.1	1	1	2	1	0	0	0	0	1	0	Proteobacteria	Bacteria
AGI18922.1	0	0	0	2	0	1	0	0	1	0	Proteobacteria	Bacteria
AGI17911.1	0	1	0	1	0	1	0	0	0	1	Proteobacteria	Bacteria
AGI17623.1	0	0	0	0	1	0	2	1	0	0	Proteobacteria	Bacteria
AGI18497.1	0	0	0	2	0	0	0	0	0	0	Proteobacteria	Bacteria
AGI17847.1	0	0	1	0	0	1	0	0	0	0	Proteobacteria	Bacteria
AGI17889.1	0	0	1	0	0	0	1	0	0	0	Proteobacteria	Bacteria
ACA62985.1	0	0	0	0	0	1	0	1	0	0	Proteobacteria	Bacteria
ACA63013.1	0	1	0	0	0	0	0	0	1	0	Proteobacteria	Bacteria
AGI17801.1	0	0	0	0	0	0	1	0	0	0	Proteobacteria	Bacteria
ACA62980.1	1	0	0	0	0	0	0	0	0	0	Proteobacteria	Bacteria
ACA62982.1	0	0	0	0	0	0	0	0	1	0	Proteobacteria	Bacteria
ACA62983.1	0	0	0	0	1	0	0	0	0	0	Proteobacteria	Bacteria
ACA62984.1	0	0	0	0	0	1	0	0	0	0	Proteobacteria	Bacteria
ACA62991.1	0	1	0	0	0	0	0	0	0	0	Proteobacteria	Bacteria
ACA62992.1	0	0	0	0	1	0	0	0	0	0	Proteobacteria	Bacteria
ACA63001.1	0	1	0	0	0	0	0	0	0	0	Proteobacteria	Bacteria
WP_005858786.1	2	0	1	2	1	0	0	0	0	0	Bacteroidetes	Bacteria
CCZ48487.1	180	90	112	0	0	0	0	2	1	0	Bacteroidetes	Bacteria
AAM49288.1	63	40	99	0	0	0	0	0	0	0	Bacteroidetes	Bacteria
WP_024994162.1	47	35	63	0	1	0	0	0	0	0	Bacteroidetes	Bacteria
ACH56427.1	40	37	31	1	2	3	3	1	2	2	Bacteroidetes	Bacteria
CDB11297.1	58	22	36	1	1	0	0	2	0	0	Bacteroidetes	Bacteria
WP_021645973.1	30	20	48	1	0	0	0	0	0	0	Bacteroidetes	Bacteria
WP_005780800.1	33	23	40	0	0	0	0	1	0	0	Bacteroidetes	Bacteria
AAM49386.1	32	23	34	0	0	0	0	0	0	0	Bacteroidetes	Bacteria
CCZ44467.1	38	26	23	0	0	0	0	0	0	0	Bacteroidetes	Bacteria
BAI67767.1	38	16	27	1	0	0	0	0	1	0	Bacteroidetes	Bacteria
AGI18257.1	36	21	22	0	0	0	0	0	0	0	Bacteroidetes	Bacteria
CDA22576.1	31	23	22	0	0	0	0	1	0	1	Bacteroidetes	Bacteria
CDA77404.1	23	15	29	3	0	0	1	0	0	0	Bacteroidetes	Bacteria
WP_031534013.1	20	18	31	1	0	0	1	0	0	0	Bacteroidetes	Bacteria
AAM49482.1	22	25	21	0	0	0	0	0	0	0	Bacteroidetes	Bacteria
WP_005654400.1	26	16	21	1	0	0	0	1	0	0	Bacteroidetes	Bacteria
WP_007571042.1	21	14	12	3	0	0	0	1	0	0	Bacteroidetes	Bacteria
WP_044165394.1	18	14	12	0	0	1	1	0	3	0	Bacteroidetes	Bacteria
WP_024997239.1	9	8	12	5	0	3	2	0	1	0	Bacteroidetes	Bacteria
BAO05496.1	11	12	15	0	0	3	0	0	2	1	Bacteroidetes	Bacteria
WP_018668907.1	13	7	20	0	1	0	1	0	0	0	Bacteroidetes	Bacteria
ACQ85023.1	14	11	14	0	0	0	0	0	0	2	Bacteroidetes	Bacteria
AAY22593.1	10	12	14	1	0	0	0	0	0	0	Bacteroidetes	Bacteria
WP_005679634.1	8	19	10	0	0	0	0	0	1	0	Bacteroidetes	Bacteria
WP_025831561.1	8	10	15	0	0	1	2	1	1	0	Bacteroidetes	Bacteria
AAM49364.1	18	7	12	0	0	0	0	0	0	0	Bacteroidetes	Bacteria
WP_009132762.1	10	14	9	0	0	0	2	2	0	0	Bacteroidetes	Bacteria
AAY22595.1	8	11	9	4	0	0	0	0	0	0	Bacteroidetes	Bacteria
CCZ37497.1	13	10	11	0	0	0	0	0	0	0	Bacteroidetes	Bacteria
WP_018109282.1	12	3	16	1	0	0	1	0	0	0	Bacteroidetes	Bacteria
WP_008763228.1	12	11	10	0	0	0	0	0	0	0	Bacteroidetes	Bacteria
CCZ86898.1	13	7	10	0	0	0	0	0	1	1	Bacteroidetes	Bacteria
WP_018710813.1	12	7	11	0	0	0	0	0	0	2	Bacteroidetes	Bacteria
CCY55373.1	10	7	14	0	0	0	0	0	0	0	Bacteroidetes	Bacteria
CDF18470.1	12	4	6	4	0	0	0	1	0	0	Bacteroidetes	Bacteria
WP_005842327.1	7	4	10	3	0	0	0	1	0	0	Bacteroidetes	Bacteria
CCX62787.1	11	9	5	0	2	0	0	0	0	0	Bacteroidetes	Bacteria
CDD33029.1	5	8	11	0	0	1	2	0	0	0	Bacteroidetes	Bacteria
ACH72390.1	4	2	6	0	2	1	2	2	4	3	Bacteroidetes	Bacteria
BAI67773.1	7	7	10	0	0	0	0	1	0	0	Bacteroidetes	Bacteria
CDD49878.1	6	4	6	0	0	1	1	1	4	2	Bacteroidetes	Bacteria
CDD82534.1	5	0	2	6	1	2	0	0	2	1	Bacteroidetes	Bacteria
WP_005929441.1	5	9	10	0	0	0	0	0	1	0	Bacteroidetes	Bacteria
WP_005941147.1	4	7	9	1	0	2	1	0	0	0	Bacteroidetes	Bacteria
CCZ69062.1	5	3	9	2	0	0	0	0	2	1	Bacteroidetes	Bacteria
WP_007217362.1	11	2	9	0	0	0	1	0	0	1	Bacteroidetes	Bacteria
WP_007562045.1	5	8	8	1	0	0	0	0	1	0	Bacteroidetes	Bacteria
ADB23611.1	7	8	5	0	1	0	0	0	0	0	Bacteroidetes	Bacteria
WP_007214864.1	6	4	9	0	0	0	1	1	0	0	Bacteroidetes	Bacteria
AAM49311.1	8	6	5	0	1	0	0	0	0	0	Bacteroidetes	Bacteria
WP_002560909.1	2	6	7	1	1	0	1	0	0	0	Bacteroidetes	Bacteria
WP_004290133.1	10	4	4	0	1	0	0	0	0	0	Bacteroidetes	Bacteria
WP_008143442.1	0	2	4	0	1	5	2	2	0	2	Bacteroidetes	Bacteria
WP_009123479.1	4	3	4	1	1	2	0	1	1	0	Bacteroidetes	Bacteria
CDD57544.1	6	5	4	0	0	0	0	0	0	2	Bacteroidetes	Bacteria
AAT96633.1	5	2	4	2	0	0	1	0	0	0	Bacteroidetes	Bacteria
WP_025075950.1	4	2	7	0	1	2	0	0	0	0	Bacteroidetes	Bacteria
AAY17356.1	2	5	5	0	0	0	0	0	1	0	Bacteroidetes	Bacteria
CDD95419.1	3	0	5	2	0	0	0	0	1	0	Bacteroidetes	Bacteria
WP_005826239.1	6	2	5	0	0	0	0	0	0	0	Bacteroidetes	Bacteria
WP_008661271.1	3	2	5	0	0	2	0	0	0	1	Bacteroidetes	Bacteria
WP_009121260.1	5	1	5	0	0	0	0	1	0	1	Bacteroidetes	Bacteria
AAM49275.1	8	2	2	0	0	0	0	0	0	0	Bacteroidetes	Bacteria
BAI67768.1	0	0	0	5	0	0	1	0	0	1	Bacteroidetes	Bacteria
AAM49509.1	6	1	1	0	0	0	1	1	1	0	Bacteroidetes	Bacteria
WP_016278294.1	3	2	4	1	0	0	0	0	0	0	Bacteroidetes	Bacteria
WP_032574668.1	0	4	3	1	0	0	1	0	1	0	Bacteroidetes	Bacteria
ACQ84949.1	1	5	0	2	0	0	0	0	0	0	Bacteroidetes	Bacteria
ACQ85031.1	2	2	1	1	0	0	1	0	1	1	Bacteroidetes	Bacteria
WP_009292990.1	5	3	1	0	0	0	0	1	0	0	Bacteroidetes	Bacteria
WP_010539042.1	3	4	1	0	0	0	1	0	1	0	Bacteroidetes	Bacteria
WP_025018145.1	5	4	0	0	1	0	0	0	0	0	Bacteroidetes	Bacteria
AAM49300.1	2	3	3	0	0	0	0	1	0	0	Bacteroidetes	Bacteria
ACQ84993.1	1	2	2	0	0	0	2	0	2	0	Bacteroidetes	Bacteria
WP_004301061.1	1	3	3	0	0	0	1	0	0	1	Bacteroidetes	Bacteria
WP_032595412.1	2	4	3	0	0	0	0	0	0	0	Bacteroidetes	Bacteria
AGI18012.1	3	2	1	1	0	0	0	0	0	0	Bacteroidetes	Bacteria
BAJ13385.1	3	0	5	0	0	0	0	0	0	0	Bacteroidetes	Bacteria
AAM49405.1	1	1	1	0	0	3	0	0	1	0	Bacteroidetes	Bacteria
AAM49531.1	3	1	3	0	0	0	0	0	0	0	Bacteroidetes	Bacteria
AAY22597.1	3	0	4	0	0	0	0	0	0	0	Bacteroidetes	Bacteria
CCY55374.1	4	3	0	0	0	0	0	0	0	0	Bacteroidetes	Bacteria
CDC65079.1	1	0	6	0	0	0	0	0	0	0	Bacteroidetes	Bacteria
WP_016273163.1	0	1	1	0	0	2	0	2	1	0	Bacteroidetes	Bacteria
AAM49357.1	1	2	1	1	0	0	0	0	0	0	Bacteroidetes	Bacteria
AGI18355.1	3	3	0	0	0	0	0	0	0	0	Bacteroidetes	Bacteria
AAT96640.1	0	1	2	0	1	0	0	1	0	1	Bacteroidetes	Bacteria
CCX47601.1	2	1	0	0	0	1	0	0	1	1	Bacteroidetes	Bacteria
CDB99487.1	3	0	3	0	0	0	0	0	0	0	Bacteroidetes	Bacteria
WP_004314006.1	4	0	2	0	0	0	0	0	0	0	Bacteroidetes	Bacteria
AAM49475.1	2	0	3	0	0	0	0	0	0	0	Bacteroidetes	Bacteria
AAM49544.1	0	2	1	0	1	0	0	1	0	0	Bacteroidetes	Bacteria
ADB23706.1	0	0	1	2	0	0	0	0	0	0	Bacteroidetes	Bacteria
AGI17811.1	0	2	1	0	0	0	2	0	0	0	Bacteroidetes	Bacteria
AGI18011.1	0	0	1	2	0	0	0	0	0	0	Bacteroidetes	Bacteria
AAT96560.1	2	2	1	0	0	0	0	0	0	0	Bacteroidetes	Bacteria
ABG75599.1	3	1	1	0	0	0	0	0	0	0	Bacteroidetes	Bacteria
CDA92802.1	1	2	1	0	0	0	0	0	1	0	Bacteroidetes	Bacteria
EXZ72270.1	2	1	2	0	0	0	0	0	0	0	Bacteroidetes	Bacteria
WP_032557179.1	2	1	2	0	0	0	0	0	0	0	Bacteroidetes	Bacteria
WP_004311772.1	0	0	3	0	0	0	1	0	0	0	Bacteroidetes	Bacteria
AAM49453.1	0	0	1	0	0	0	0	1	1	0	Bacteroidetes	Bacteria
ACQ84991.1	1	0	0	0	0	0	0	0	2	0	Bacteroidetes	Bacteria
ACQ85048.1	0	0	1	0	0	1	0	0	0	1	Bacteroidetes	Bacteria
AAL33623.1	1	0	0	1	0	0	0	0	0	0	Bacteroidetes	Bacteria
AAT96561.1	2	1	0	0	0	0	0	0	0	0	Bacteroidetes	Bacteria
BAI67754.1	2	1	0	0	0	0	0	0	0	0	Bacteroidetes	Bacteria
CBK66608.1	1	0	1	0	1	0	0	0	0	0	Bacteroidetes	Bacteria
CCY89644.1	0	2	1	0	0	0	0	0	0	0	Bacteroidetes	Bacteria
AAM49183.1	1	1	0	0	0	0	0	0	0	0	Bacteroidetes	Bacteria
AAM49382.1	1	0	0	0	0	0	0	0	1	0	Bacteroidetes	Bacteria
AAZ84558.1	0	1	1	0	0	0	0	0	0	0	Bacteroidetes	Bacteria
AAZ84616.1	0	1	0	0	0	0	0	0	0	1	Bacteroidetes	Bacteria
ADB23573.1	2	0	0	0	0	0	0	0	0	0	Bacteroidetes	Bacteria
ADB23584.1	0	2	0	0	0	0	0	0	0	0	Bacteroidetes	Bacteria
AAT96562.1	0	1	1	0	0	0	0	0	0	0	Bacteroidetes	Bacteria
CDA70247.1	1	0	1	0	0	0	0	0	0	0	Bacteroidetes	Bacteria
CDA86673.1	0	0	1	0	0	0	1	0	0	0	Bacteroidetes	Bacteria
EXY33589.1	0	2	0	0	0	0	0	0	0	0	Bacteroidetes	Bacteria
ACQ84961.1	0	0	1	0	0	0	0	0	0	0	Bacteroidetes	Bacteria
ADB23616.1	0	0	1	0	0	0	0	0	0	0	Bacteroidetes	Bacteria
ADB23664.1	0	0	0	0	0	0	0	0	0	1	Bacteroidetes	Bacteria
ADB23838.1	1	0	0	0	0	0	0	0	0	0	Bacteroidetes	Bacteria
AGI18000.1	0	0	0	0	0	0	0	0	0	1	Bacteroidetes	Bacteria
AGR51171.1	1	0	0	0	0	0	0	0	0	0	Bacteroidetes	Bacteria
CCZ86897.1	0	1	0	0	0	0	0	0	0	0	Bacteroidetes	Bacteria
CDC90449.1	1	0	0	0	0	0	0	0	0	0	Bacteroidetes	Bacteria
WP_007748528.1	0	1	0	0	0	0	0	0	0	0	Bacteroidetes	Bacteria
WP_009217784.1	0	1	2	0	0	0	0	0	0	0	Bacteroidetes	Bacteria
XP_007190530.1	3	1	1	0	0	0	0	0	0	0	Metazoa	Eukaryota
WP_027311759.1	2	1	0	5	3	5	2	5	0	3	Proteobacteria	Bacteria
WP_027311450.1	1	1	2	7	0	1	1	3	0	2	Proteobacteria	Bacteria
WP_008862073.1	95	60	66	0	1	1	0	0	0	0	Bacteroidetes	Bacteria
AGK84822.1	19	8	20	3	0	0	1	1	1	1	Bacteroidetes	Bacteria
BAJ13393.1	22	8	12	1	0	2	3	0	0	0	Bacteroidetes	Bacteria
AAM49158.1	7	11	8	10	0	0	0	1	0	0	Bacteroidetes	Bacteria
AAZ84721.1	4	4	5	0	0	0	0	0	1	0	Bacteroidetes	Bacteria
AGN27093.1	2	3	4	0	0	0	0	0	0	0	Bacteroidetes	Bacteria
AAK97211.1	23	18	22	0	0	1	1	0	1	1	Proteobacteria	Bacteria
WP_007553666.1	0	0	1	2	5	10	9	3	5	8	Proteobacteria	Bacteria
BAG48882.1	5	6	10	1	1	4	2	2	1	1	Proteobacteria	Bacteria
ACL31692.1	13	10	4	0	0	1	1	0	2	0	Proteobacteria	Bacteria
ADN32843.1	0	0	0	2	6	5	3	3	6	3	Proteobacteria	Bacteria
WP_007346384.1	15	8	5	0	0	0	0	0	1	0	Proteobacteria	Bacteria
AAM21575.1	1	3	1	10	0	1	1	0	1	0	Proteobacteria	Bacteria
WP_008519501.1	3	2	4	2	0	2	5	3	4	0	Proteobacteria	Bacteria
AAM77029.1	5	7	5	0	3	1	0	2	1	3	Proteobacteria	Bacteria
AAS89951.1	8	10	7	0	0	1	0	0	1	0	Proteobacteria	Bacteria
ABD65297.1	12	2	8	0	1	0	0	2	2	0	Proteobacteria	Bacteria
ABY25372.1	0	0	2	12	0	0	0	0	0	0	Proteobacteria	Bacteria
AAZ85062.1	5	9	6	0	0	1	0	1	1	0	Proteobacteria	Bacteria
BAL46529.1	11	3	6	1	0	0	0	0	0	0	Proteobacteria	Bacteria
ACH56318.1	8	4	3	0	1	0	0	2	1	0	Proteobacteria	Bacteria
ACH56382.1	3	5	6	0	1	0	0	0	1	1	Proteobacteria	Bacteria
ABR10826.1	1	0	0	6	2	1	0	0	0	0	Proteobacteria	Bacteria
WP_010705617.1	6	3	2	0	0	0	1	0	1	2	Proteobacteria	Bacteria
AGI17850.1	3	2	3	1	0	1	0	0	2	1	Proteobacteria	Bacteria
WP_019221943.1	3	2	3	0	0	1	2	2	1	0	Proteobacteria	Bacteria
ACH72377.1	0	2	0	0	0	3	4	3	0	1	Proteobacteria	Bacteria
WP_011181151.1	4	4	5	0	0	0	0	0	0	0	Proteobacteria	Bacteria
WP_019223584.1	1	0	1	1	2	5	1	0	0	1	Proteobacteria	Bacteria
AAM21574.1	6	0	2	1	0	0	0	0	1	1	Proteobacteria	Bacteria
AAK97290.1	4	3	3	0	0	0	1	0	0	0	Proteobacteria	Bacteria
WP_019220031.1	0	1	1	3	0	0	0	0	2	1	Proteobacteria	Bacteria
AFG16930.1	0	0	0	5	0	0	0	0	0	0	Proteobacteria	Bacteria
BAG48885.1	2	4	1	0	0	0	2	0	1	0	Proteobacteria	Bacteria
WP_034454894.1	2	5	1	1	0	0	0	0	0	0	Proteobacteria	Bacteria
AAD04245.1	4	3	2	0	0	0	0	0	0	0	Proteobacteria	Bacteria
AAK97291.1	4	1	2	1	0	0	0	0	0	0	Proteobacteria	Bacteria
BAL46520.1	0	0	1	3	0	0	1	1	0	0	Proteobacteria	Bacteria
WP_013545445.1	4	2	2	0	0	0	0	0	1	0	Proteobacteria	Bacteria
AAK97288.1	2	2	2	1	0	0	0	0	0	0	Proteobacteria	Bacteria
AAK97292.1	3	0	3	1	0	0	0	0	0	0	Proteobacteria	Bacteria
BAF46061.1	1	1	0	2	0	1	0	0	1	0	Proteobacteria	Bacteria
WP_005767840.1	1	2	0	1	0	0	1	0	1	1	Proteobacteria	Bacteria
AAD04240.1	2	1	2	0	0	1	0	1	0	0	Proteobacteria	Bacteria
BAI23116.1	2	0	3	1	0	0	0	0	0	0	Proteobacteria	Bacteria
WP_041849885.1	2	1	1	0	0	1	0	0	1	1	Proteobacteria	Bacteria
AAD04244.1	2	3	1	0	0	0	0	0	0	0	Proteobacteria	Bacteria
AAK97287.1	1	2	2	0	0	0	0	1	0	0	Proteobacteria	Bacteria
AAK97289.1	1	1	2	1	0	0	0	0	0	0	Proteobacteria	Bacteria
WP_004857294.1	0	1	1	0	1	0	1	0	1	1	Proteobacteria	Bacteria
WP_005774668.1	2	1	0	0	0	2	0	0	1	0	Proteobacteria	Bacteria
AAS89952.1	0	2	2	0	0	0	0	1	0	0	Proteobacteria	Bacteria
BAI23131.1	0	0	0	2	0	1	0	0	0	0	Proteobacteria	Bacteria
WP_004865052.1	2	2	1	0	0	0	0	0	0	0	Proteobacteria	Bacteria
WP_010702863.1	1	3	1	0	0	0	0	0	0	0	Proteobacteria	Bacteria
WP_035007459.1	1	1	0	1	0	0	0	0	1	0	Proteobacteria	Bacteria
AFD02599.1	0	1	0	0	1	1	0	0	0	1	Proteobacteria	Bacteria
AAL89758.1	1	1	2	0	0	0	0	0	0	0	Proteobacteria	Bacteria
ABF29693.1	0	0	0	2	0	0	0	0	0	0	Proteobacteria	Bacteria
ABY25368.1	0	0	0	2	0	0	0	0	0	0	Proteobacteria	Bacteria
BAI23119.1	1	0	0	1	0	0	0	0	1	0	Proteobacteria	Bacteria
BAI23121.1	2	1	1	0	0	0	0	0	0	0	Proteobacteria	Bacteria
BAI47757.1	0	0	0	1	0	0	1	0	1	0	Proteobacteria	Bacteria
AAC24232.1	2	0	1	0	0	0	0	0	0	0	Proteobacteria	Bacteria
AAC24233.1	1	0	1	0	1	0	0	0	0	0	Proteobacteria	Bacteria
AAD04243.1	1	0	1	0	0	0	1	0	0	0	Proteobacteria	Bacteria
AAM77030.1	0	1	2	0	0	0	0	0	0	0	Proteobacteria	Bacteria
AAZ85063.1	0	0	0	0	0	0	1	0	2	0	Proteobacteria	Bacteria
ABO25735.1	1	1	1	0	0	0	0	0	0	0	Proteobacteria	Bacteria
ADN32848.1	2	0	0	0	0	0	1	0	0	0	Proteobacteria	Bacteria
CAM84152.1	1	0	0	0	0	1	0	0	0	1	Proteobacteria	Bacteria
CBI79803.1	1	0	1	0	0	0	0	1	0	0	Proteobacteria	Bacteria
WP_004861159.1	0	0	0	0	1	1	0	1	0	0	Proteobacteria	Bacteria
WP_006590483.1	0	1	1	0	0	0	0	0	0	1	Proteobacteria	Bacteria
WP_035455006.1	0	0	0	0	0	1	1	1	0	0	Proteobacteria	Bacteria
AAK69694.1	0	1	1	0	0	0	0	0	0	0	Proteobacteria	Bacteria
AAK97285.1	0	0	2	0	0	0	0	0	0	0	Proteobacteria	Bacteria
ADN32854.1	0	1	0	0	0	0	0	0	0	1	Proteobacteria	Bacteria
AFK73403.1	0	1	1	0	0	0	0	0	0	0	Proteobacteria	Bacteria
BAF46056.1	0	0	0	0	0	0	0	1	1	0	Proteobacteria	Bacteria
BAG12694.1	1	1	0	0	0	0	0	0	0	0	Proteobacteria	Bacteria
BAG12698.1	2	0	0	0	0	0	0	0	0	0	Proteobacteria	Bacteria
BAG12704.1	0	0	0	1	0	0	0	0	0	0	Proteobacteria	Bacteria
BAG12705.1	0	0	0	0	0	1	0	1	0	0	Proteobacteria	Bacteria
BAG12707.1	0	1	0	0	0	1	0	0	0	0	Proteobacteria	Bacteria
BAI47754.1	0	1	0	0	0	1	0	0	0	0	Proteobacteria	Bacteria
WP_007477750.1	0	0	1	0	0	1	0	0	0	0	Proteobacteria	Bacteria
AAD04241.1	0	1	0	0	0	0	0	0	0	0	Proteobacteria	Bacteria
AAW31091.1	0	0	0	0	0	0	1	0	0	0	Proteobacteria	Bacteria
AFY07580.1	1	0	0	0	0	0	0	0	0	0	Proteobacteria	Bacteria
AFY07582.1	1	0	0	0	0	0	0	0	0	0	Proteobacteria	Bacteria
AFY07599.1	0	0	0	0	0	0	0	0	1	0	Proteobacteria	Bacteria
AGW23534.1	0	0	1	0	0	0	0	0	0	0	Proteobacteria	Bacteria
BAG12699.1	1	0	0	0	0	0	0	0	0	0	Proteobacteria	Bacteria
BAG12701.1	0	0	1	0	0	0	0	0	0	0	Proteobacteria	Bacteria
BAG12702.1	1	0	0	0	0	0	0	0	0	0	Proteobacteria	Bacteria
BAI23122.1	1	0	0	0	0	0	0	0	0	0	Proteobacteria	Bacteria
BAI23125.1	1	0	0	0	0	0	0	0	0	0	Proteobacteria	Bacteria
BAI23129.1	1	0	0	0	0	0	0	0	0	0	Proteobacteria	Bacteria
BAI47761.1	0	0	0	0	1	0	0	0	0	0	Proteobacteria	Bacteria
CAM84153.1	0	0	0	0	0	0	0	1	0	0	Proteobacteria	Bacteria
CBI81289.1	1	0	0	0	0	0	0	0	0	0	Proteobacteria	Bacteria
WP_004866473.1	0	0	1	0	0	0	0	0	0	0	Proteobacteria	Bacteria
WP_006924285.1	0	1	0	0	0	0	0	0	0	0	Proteobacteria	Bacteria
WP_010704263.1	0	0	0	0	0	0	0	0	0	1	Proteobacteria	Bacteria
XP_007510337.1	0	0	0	2	0	0	0	0	0	0	Viridiplantae	Eukaryota
XP_007514774.1	0	0	0	1	0	0	0	1	0	0	Viridiplantae	Eukaryota
AII26384.1	3	3	1	22	0	2	1	0	0	1	Metazoa	Eukaryota
AII26378.1	3	3	2	11	0	0	0	0	0	0	Metazoa	Eukaryota
AII26379.1	11	4	4	3	0	0	1	0	0	0	Metazoa	Eukaryota
AII26382.1	1	1	2	0	0	1	0	0	0	0	Metazoa	Eukaryota
AII26383.1	1	1	1	0	0	0	0	0	0	0	Metazoa	Eukaryota
XP_006682572.1	0	0	0	0	0	0	0	1	0	0	Fungi	Eukaryota
XP_007675600.1	1	0	0	1	0	0	0	1	0	0	Fungi	Eukaryota
XP_007679631.1	0	0	0	2	0	0	0	0	0	0	Fungi	Eukaryota
AGJ72017.1	0	1	2	8	0	0	0	0	0	0	Proteobacteria	Bacteria
WP_011520752.1	9	1	1	0	1	0	0	0	0	0	Proteobacteria	Bacteria
BAG68455.1	0	0	0	5	0	0	0	0	0	0	Proteobacteria	Bacteria
AGJ72001.1	0	0	0	2	0	0	0	0	0	0	Proteobacteria	Bacteria
CAR31445.1	0	0	2	0	0	0	0	0	0	0	Firmicutes	Bacteria
WP_022795894.1	1	0	0	0	0	0	0	0	0	0	Firmicutes	Bacteria
AHZ85753.1	8	1	1	6	3	5	3	2	2	4	Proteobacteria	Bacteria
AHI04594.1	1	2	11	3	3	1	5	3	0	1	Proteobacteria	Bacteria
AFX99804.1	1	0	2	4	1	2	5	2	5	3	Proteobacteria	Bacteria
ACH56391.1	1	0	0	2	2	1	3	3	4	1	Proteobacteria	Bacteria
ACH56387.1	1	0	3	0	0	4	4	2	1	3	Proteobacteria	Bacteria
ACH56333.1	0	0	1	1	1	3	4	0	0	0	Proteobacteria	Bacteria
ABB20571.1	1	0	0	4	0	0	0	0	0	0	Proteobacteria	Bacteria
ACC64894.1	0	0	0	0	1	2	1	2	1	0	Proteobacteria	Bacteria
XP_008598786.1	0	0	0	0	0	0	1	0	0	0	Fungi	Eukaryota
AEO79011.1	1	0	1	1	3	0	1	1	0	0	Proteobacteria	Bacteria
AEK70356.1	1	0	0	1	0	0	0	0	0	0	Proteobacteria	Bacteria
ACC65563.1	0	0	0	2	15	25	23	26	32	17	Proteobacteria	Bacteria
ACC65084.1	0	0	0	2	7	17	4	11	11	11	Proteobacteria	Bacteria
ACC65462.1	6	2	0	0	0	4	6	1	6	3	Proteobacteria	Bacteria
ACC65033.1	1	1	2	0	2	6	3	3	2	1	Proteobacteria	Bacteria
AAL33617.1	3	1	1	0	0	0	0	0	0	0	Bacteroidetes	Bacteria
KKQ90123.1	4	4	2	0	0	0	0	0	0	0	Unclassified	Bacteria
WP_007018979.1	0	0	3	10	0	1	1	1	0	1	Proteobacteria	Bacteria
WP_008300610.1	3	6	4	0	3	11	9	3	6	6	Firmicutes	Bacteria
AFM73647.1	0	0	0	0	0	0	2	0	1	1	Metazoa	Eukaryota
EEP21982.1	2	1	1	17	0	0	1	3	0	1	Actinobacteria	Bacteria
WP_026644428.1	3	3	0	3	2	3	1	3	7	2	Actinobacteria	Bacteria
WP_024463734.1	0	0	0	5	2	4	5	5	0	1	Actinobacteria	Bacteria
WP_033521188.1	8	4	12	1	0	0	1	0	0	0	Actinobacteria	Bacteria
WP_022857736.1	2	0	1	0	4	4	6	3	4	2	Actinobacteria	Bacteria
WP_033517612.1	0	0	0	5	2	2	1	4	4	0	Actinobacteria	Bacteria
AAF43453.1	0	0	1	10	0	0	1	0	0	0	Actinobacteria	Bacteria
BAQ31077.1	1	1	0	2	0	3	2	5	6	0	Actinobacteria	Bacteria
WP_033503757.1	0	0	1	4	0	4	2	1	0	1	Actinobacteria	Bacteria
WP_033488293.1	0	0	0	0	2	2	5	1	2	4	Actinobacteria	Bacteria
ADC67079.1	5	7	1	1	0	0	0	0	0	0	Actinobacteria	Bacteria
WP_022860505.1	6	3	2	0	1	1	1	1	0	0	Actinobacteria	Bacteria
AAF18475.2	4	5	1	0	0	0	0	0	0	1	Actinobacteria	Bacteria
WP_003836529.1	1	0	0	5	0	0	0	0	0	0	Actinobacteria	Bacteria
WP_024540799.1	1	0	0	0	2	0	0	3	4	1	Actinobacteria	Bacteria
AHB59759.1	2	3	1	0	1	0	1	0	2	0	Actinobacteria	Bacteria
ADC30154.1	0	0	0	3	0	0	1	0	0	1	Actinobacteria	Bacteria
SCC78563.1	0	1	2	1	0	3	0	0	0	0	Actinobacteria	Bacteria
WP_004223639.1	0	0	0	2	0	3	0	0	1	0	Actinobacteria	Bacteria
WP_026643351.1	0	0	1	0	0	3	2	1	1	0	Actinobacteria	Bacteria
AAF43461.1	0	0	0	0	0	3	1	1	2	0	Actinobacteria	Bacteria
ADA72018.1	4	2	0	0	0	0	0	0	1	0	Actinobacteria	Bacteria
WP_003840790.1	0	0	0	2	1	0	0	2	0	0	Actinobacteria	Bacteria
WP_024626575.1	0	0	1	1	0	0	1	0	3	0	Actinobacteria	Bacteria
WP_026646408.1	3	0	1	1	0	0	0	0	1	0	Actinobacteria	Bacteria
WP_033490376.1	3	0	3	0	0	0	0	0	1	0	Actinobacteria	Bacteria
WP_033492969.1	2	0	1	0	0	3	0	0	0	1	Actinobacteria	Bacteria
WP_033496637.1	0	0	2	2	0	1	0	0	0	0	Actinobacteria	Bacteria
WP_033511975.1	0	0	0	0	0	1	3	0	1	2	Actinobacteria	Bacteria
WP_034877251.1	0	0	0	2	1	0	2	0	0	0	Actinobacteria	Bacteria
WP_043167545.1	1	0	0	0	3	0	0	2	0	1	Actinobacteria	Bacteria
KFI69003.1	1	2	0	1	0	0	1	0	0	0	Actinobacteria	Bacteria
WP_015022107.1	1	0	0	1	0	0	1	0	2	0	Actinobacteria	Bacteria
WP_015450657.1	0	0	0	0	0	3	0	3	0	0	Actinobacteria	Bacteria
WP_026642124.1	1	1	0	0	0	2	0	2	0	0	Actinobacteria	Bacteria
WP_044088664.1	1	0	1	0	0	1	2	0	1	0	Actinobacteria	Bacteria
AAF43456.1	0	2	1	0	0	1	0	0	1	0	Actinobacteria	Bacteria
AAF89509.1	2	2	0	0	0	0	0	1	0	0	Actinobacteria	Bacteria
AAN62528.1	0	0	0	1	1	0	1	1	0	0	Actinobacteria	Bacteria
AAN62530.1	1	0	1	0	0	1	1	0	1	0	Actinobacteria	Bacteria
AHZ44583.1	0	0	0	1	2	0	1	0	0	0	Actinobacteria	Bacteria
AHZ44728.1	0	0	0	1	0	0	0	1	2	0	Actinobacteria	Bacteria
BAL63014.1	0	0	0	2	0	1	0	0	0	0	Actinobacteria	Bacteria
BAL63016.1	0	0	0	1	3	0	0	0	0	0	Actinobacteria	Bacteria
WP_003808693.1	0	0	1	1	0	0	1	1	0	0	Actinobacteria	Bacteria
WP_029577114.1	0	0	0	1	0	0	0	2	0	1	Actinobacteria	Bacteria
WP_029678577.1	1	0	1	1	0	0	0	0	0	1	Actinobacteria	Bacteria
WP_033509399.1	0	0	0	0	2	0	0	0	2	1	Actinobacteria	Bacteria
WP_044279391.1	0	1	0	0	0	1	0	1	0	2	Actinobacteria	Bacteria
ADB23660.1	0	0	0	0	0	0	1	3	0	0	Actinobacteria	Bacteria
ADB23779.1	1	1	1	0	0	1	0	0	0	0	Actinobacteria	Bacteria
AAF43454.2	2	1	0	0	0	0	0	0	0	1	Actinobacteria	Bacteria
ADC67080.1	0	0	1	0	0	0	0	0	1	2	Actinobacteria	Bacteria
AEZ00804.1	0	0	0	2	0	0	0	0	0	0	Actinobacteria	Bacteria
AHZ44729.1	0	0	0	0	1	0	1	0	1	1	Actinobacteria	Bacteria
WP_006294841.1	0	0	0	1	0	0	1	0	1	0	Actinobacteria	Bacteria
WP_034529898.1	0	0	0	0	0	0	2	0	1	1	Actinobacteria	Bacteria
ACQ84976.1	0	1	0	0	0	1	1	0	0	0	Actinobacteria	Bacteria
AAF89508.1	0	0	0	0	0	0	1	0	2	0	Actinobacteria	Bacteria
ADC30151.1	0	0	0	0	1	0	0	0	2	0	Actinobacteria	Bacteria
BAL03270.1	1	0	2	0	0	0	0	0	0	0	Actinobacteria	Bacteria
WP_003816406.1	0	0	0	0	0	1	0	1	0	1	Actinobacteria	Bacteria
WP_003830293.1	0	1	1	0	0	0	0	0	1	0	Actinobacteria	Bacteria
WP_011743003.1	0	0	2	0	0	0	1	0	0	0	Actinobacteria	Bacteria
WP_022859274.1	1	1	0	0	0	0	1	0	0	0	Actinobacteria	Bacteria
WP_033501302.1	1	0	0	1	0	0	0	0	0	0	Actinobacteria	Bacteria
ACJ74234.1	0	0	0	0	0	0	0	1	1	0	Actinobacteria	Bacteria
ACQ85043.1	0	0	0	1	0	0	0	0	0	0	Actinobacteria	Bacteria
AAF43455.1	0	0	0	0	0	0	1	1	0	0	Actinobacteria	Bacteria
AAF89497.1	1	0	1	0	0	0	0	0	0	0	Actinobacteria	Bacteria
AAF89499.1	0	0	0	0	0	0	0	0	1	1	Actinobacteria	Bacteria
AAF89502.1	0	1	1	0	0	0	0	0	0	0	Actinobacteria	Bacteria
AAF89507.2	0	0	1	0	0	0	1	0	0	0	Actinobacteria	Bacteria
AAG44893.1	0	0	0	1	0	0	0	0	0	0	Actinobacteria	Bacteria
AAN62531.1	0	0	1	0	0	0	0	0	1	0	Actinobacteria	Bacteria
AAN62537.1	0	0	0	0	0	2	0	0	0	0	Actinobacteria	Bacteria
AAN62547.1	0	0	0	0	0	1	0	1	0	0	Actinobacteria	Bacteria
AAN62550.1	0	0	0	1	0	0	0	0	0	0	Actinobacteria	Bacteria
ADA72019.1	0	0	1	0	0	0	0	1	0	0	Actinobacteria	Bacteria
AEZ00807.1	0	0	0	0	0	0	1	1	0	0	Actinobacteria	Bacteria
AGR50785.1	0	0	0	0	0	1	0	0	1	0	Actinobacteria	Bacteria
AHY01367.1	0	0	0	1	0	0	0	0	0	0	Actinobacteria	Bacteria
WP_012577087.1	0	0	0	0	0	1	0	1	0	0	Actinobacteria	Bacteria
WP_033506506.1	0	0	0	0	1	1	0	0	0	0	Actinobacteria	Bacteria
ADB23677.1	1	0	0	0	0	0	0	0	0	0	Actinobacteria	Bacteria
ADB23736.1	0	0	1	0	0	0	0	0	0	0	Actinobacteria	Bacteria
ADB23972.1	0	0	0	0	0	0	0	0	0	1	Actinobacteria	Bacteria
AAF43451.1	0	1	0	0	0	0	0	0	0	0	Actinobacteria	Bacteria
AAF43457.1	0	0	0	0	0	0	0	0	1	0	Actinobacteria	Bacteria
AAF43460.1	0	0	1	0	0	0	0	0	0	0	Actinobacteria	Bacteria
AAF43462.1	0	0	0	0	0	1	0	0	0	0	Actinobacteria	Bacteria
AAF89505.1	0	0	0	0	0	0	1	0	0	0	Actinobacteria	Bacteria
AAG40094.1	0	0	0	0	0	0	0	1	0	0	Actinobacteria	Bacteria
AAN62526.1	0	0	0	0	0	1	0	0	0	0	Actinobacteria	Bacteria
AAN62538.1	0	0	0	0	0	0	1	0	0	0	Actinobacteria	Bacteria
AAN62551.1	0	0	0	0	0	0	0	1	0	0	Actinobacteria	Bacteria
AAR27584.1	0	0	0	0	0	0	1	0	0	0	Actinobacteria	Bacteria
ACF98283.1	1	0	0	0	0	0	0	0	0	0	Actinobacteria	Bacteria
ADC30144.1	0	0	0	0	1	0	0	0	0	0	Actinobacteria	Bacteria
AEL29451.1	0	0	0	0	0	0	0	1	0	0	Actinobacteria	Bacteria
AHH41314.1	0	0	1	0	0	0	0	0	0	0	Actinobacteria	Bacteria
BAL63015.1	0	0	0	0	0	0	0	1	0	0	Actinobacteria	Bacteria
WP_003812522.1	0	0	0	0	0	0	0	1	0	0	Actinobacteria	Bacteria
WP_003821749.1	0	1	0	0	0	0	0	0	0	0	Actinobacteria	Bacteria
WP_007053188.1	0	0	0	0	1	0	0	0	0	0	Actinobacteria	Bacteria
WP_013141123.1	1	0	0	0	0	0	0	0	0	0	Actinobacteria	Bacteria
WP_026502177.1	0	0	0	0	0	0	1	0	0	0	Actinobacteria	Bacteria
WP_033890234.1	0	0	0	0	0	0	0	0	1	0	Actinobacteria	Bacteria
WP_005030491.1	15	17	13	8	27	32	34	31	32	25	Proteobacteria	Bacteria
AFH78193.1	12	6	11	1	1	1	0	1	1	1	Proteobacteria	Bacteria
XP_007690887.1	4	3	2	0	0	0	0	0	0	0	Fungi	Eukaryota
XP_014559935.1	0	0	0	1	0	0	0	0	0	0	Fungi	Eukaryota
XP_007697268.1	0	0	0	0	0	0	0	0	1	0	Fungi	Eukaryota
WP_008637107.1	0	0	2	1	0	0	0	0	0	0	Bacteroidetes	Bacteria
WP_029430980.1	13	8	7	141	174	274	249	286	302	184	Actinobacteria	Bacteria
WP_029433406.1	0	0	1	3	20	29	37	19	27	22	Actinobacteria	Bacteria
XP_012898160.1	0	0	0	13	1	6	3	2	2	1	Stramenopiles	Eukaryota
XP_012893976.1	0	0	0	1	0	0	0	0	0	0	Stramenopiles	Eukaryota
XP_012896033.1	0	0	0	0	0	1	0	0	0	0	Stramenopiles	Eukaryota
XP_012897750.1	0	0	0	0	0	0	0	0	1	0	Stramenopiles	Eukaryota
XP_012898798.1	0	0	0	0	0	1	0	0	0	0	Stramenopiles	Eukaryota
XP_014528328.1	0	0	1	0	0	0	0	0	0	0	Stramenopiles	Eukaryota
ESZ88862.1	4	3	4	6	107	184	221	164	216	120	Proteobacteria	Bacteria
ESZ88960.1	32	25	31	5	9	23	25	17	28	18	Proteobacteria	Bacteria
WP_017671249.1	2	4	3	24	8	16	17	12	16	8	Proteobacteria	Bacteria
OAT01655.1	2	2	0	3	5	5	6	9	2	5	Fungi	Eukaryota
KMW67513.1	0	0	0	1	0	0	0	0	0	0	Fungi	Eukaryota
EAQ77048.1	12	8	18	109	32	43	41	40	50	27	Planctomycetes	Bacteria
ACC65332.1	3	0	0	6	38	58	66	61	65	65	Planctomycetes	Bacteria
ACH72281.1	4	1	10	36	30	33	43	36	33	31	Planctomycetes	Bacteria
ACC65108.1	0	0	0	6	6	14	9	12	23	13	Planctomycetes	Bacteria
AGI18361.1	1	2	2	0	1	0	0	0	0	1	Planctomycetes	Bacteria
AGI19050.1	2	1	2	0	0	0	1	0	0	0	Planctomycetes	Bacteria
AGI19084.1	0	1	1	0	1	0	0	0	1	1	Planctomycetes	Bacteria
AGI18296.1	0	0	1	0	2	0	0	0	1	0	Planctomycetes	Bacteria
AGI19151.1	1	2	0	0	0	0	0	0	0	0	Planctomycetes	Bacteria
AGI18555.1	1	0	0	0	0	0	0	0	0	0	Planctomycetes	Bacteria
CAD29290.1	14	14	18	30	9	14	12	11	16	12	Bacteroidetes	Bacteria
CAD29288.1	1	1	4	0	8	9	15	11	9	9	Bacteroidetes	Bacteria
CAD29286.1	1	3	2	4	3	6	5	7	9	4	Bacteroidetes	Bacteria
CAD29287.1	2	0	1	0	2	4	2	5	6	3	Bacteroidetes	Bacteria
WP_014246135.1	0	0	2	4	0	0	0	0	0	0	Bacteroidetes	Bacteria
WP_012840739.1	1	2	5	0	0	0	0	0	1	0	Bacteroidetes	Bacteria
WP_015430031.1	5	1	3	0	0	0	0	0	0	0	Bacteroidetes	Bacteria
CAD29289.1	0	0	0	1	0	1	2	0	0	0	Bacteroidetes	Bacteria
WP_015370594.1	2	1	1	0	0	0	0	0	1	0	Bacteroidetes	Bacteria
WP_022565022.1	1	0	2	0	0	0	2	0	0	0	Bacteroidetes	Bacteria
WP_014158870.1	0	1	1	0	0	0	0	0	0	0	Bacteroidetes	Bacteria
WP_014726731.1	0	0	1	0	0	0	0	0	1	0	Bacteroidetes	Bacteria
SCJ17188.1	310	264	327	2	1	1	3	6	2	3	Firmicutes	Bacteria
AAM49438.1	57	33	66	0	0	0	1	0	0	0	Firmicutes	Bacteria
SCH06161.1	31	20	24	0	0	0	0	0	0	0	Firmicutes	Bacteria
CBL21933.1	26	15	24	0	0	0	0	0	0	0	Firmicutes	Bacteria
AAZ84716.1	20	24	15	0	1	0	0	0	0	0	Firmicutes	Bacteria
CDB76381.1	13	8	9	8	0	0	0	0	0	0	Firmicutes	Bacteria
ACQ84947.1	12	15	12	0	0	0	0	1	0	1	Firmicutes	Bacteria
AAZ84595.1	15	11	13	0	0	0	0	0	0	0	Firmicutes	Bacteria
AAM49282.1	20	6	10	0	0	0	0	0	0	0	Firmicutes	Bacteria
WP_018596078.1	17	6	13	0	0	0	0	0	0	0	Firmicutes	Bacteria
WP_005950780.1	9	9	9	0	0	0	0	0	0	0	Firmicutes	Bacteria
AAZ84717.1	13	7	6	0	0	0	0	0	0	0	Firmicutes	Bacteria
WP_025579650.1	13	4	4	0	0	0	0	1	0	0	Firmicutes	Bacteria
CDB20598.1	7	3	9	0	0	0	0	0	0	0	Firmicutes	Bacteria
AAZ84600.1	7	4	6	0	0	0	0	0	1	0	Firmicutes	Bacteria
AAZ84612.1	7	4	6	0	0	0	0	0	0	0	Firmicutes	Bacteria
AAZ84690.1	3	7	5	0	0	0	0	1	0	0	Firmicutes	Bacteria
AAM49434.1	3	5	4	0	0	0	0	0	0	0	Firmicutes	Bacteria
AAZ84602.1	4	1	7	0	0	0	0	0	0	0	Firmicutes	Bacteria
AAT96650.1	3	1	6	1	0	0	0	0	0	0	Firmicutes	Bacteria
AAM49448.1	3	1	4	0	0	0	1	0	1	0	Firmicutes	Bacteria
AAZ84598.1	3	0	7	0	0	0	0	0	0	0	Firmicutes	Bacteria
CDA06253.1	1	2	7	0	0	0	0	0	0	0	Firmicutes	Bacteria
AAT96579.1	4	2	3	0	0	0	0	0	0	0	Firmicutes	Bacteria
CDE66141.1	1	4	3	0	1	0	0	0	0	0	Firmicutes	Bacteria
WP_021651812.1	4	3	2	0	0	0	0	0	0	0	Firmicutes	Bacteria
AAZ84594.1	2	2	4	0	0	0	0	0	0	0	Firmicutes	Bacteria
AAZ84624.1	2	4	1	0	0	1	0	0	0	0	Firmicutes	Bacteria
AAM49347.1	1	0	0	1	1	0	1	0	0	2	Firmicutes	Bacteria
WP_003022378.1	3	1	3	0	0	0	0	0	0	0	Firmicutes	Bacteria
AAT96648.1	3	1	0	0	0	0	1	0	0	0	Firmicutes	Bacteria
WP_005427276.1	1	3	1	0	0	0	0	0	0	0	Firmicutes	Bacteria
AAM49394.1	0	1	1	1	0	0	0	0	0	0	Firmicutes	Bacteria
AAZ84559.1	2	2	0	0	0	0	0	0	0	0	Firmicutes	Bacteria
AAZ84715.1	0	0	2	1	0	0	0	0	0	0	Firmicutes	Bacteria
AAM49332.1	2	0	1	0	0	0	0	0	0	0	Firmicutes	Bacteria
ADB23852.1	1	1	0	0	0	0	0	0	0	0	Firmicutes	Bacteria
AAM49401.1	0	0	1	0	0	0	0	0	0	0	Firmicutes	Bacteria
AAM49455.1	0	1	0	0	0	0	0	0	0	0	Firmicutes	Bacteria
AAM49510.1	0	0	0	0	0	1	0	0	0	0	Firmicutes	Bacteria
AAZ84669.1	0	0	0	0	0	0	0	0	1	0	Firmicutes	Bacteria
BAJ08313.1	1	6	3	93	0	1	2	3	3	0	Proteobacteria	Bacteria
CCD32447.1	2	10	7	1	0	0	0	0	0	0	Proteobacteria	Bacteria
BAI49291.1	2	6	5	1	0	0	0	1	0	0	Proteobacteria	Bacteria
AFM52369.1	1	1	0	5	0	0	0	0	0	0	Proteobacteria	Bacteria
BAG68454.1	5	1	4	1	0	0	0	0	0	0	Proteobacteria	Bacteria
AAR99299.1	2	1	1	2	0	0	1	2	0	0	Proteobacteria	Bacteria
BAJ07100.1	0	1	3	2	0	1	0	0	0	1	Proteobacteria	Bacteria
BAI49289.1	2	1	2	1	0	0	0	0	1	0	Proteobacteria	Bacteria
AAR99298.1	1	1	1	2	0	0	0	0	0	0	Proteobacteria	Bacteria
BAG68456.1	5	1	1	0	0	0	0	0	0	0	Proteobacteria	Bacteria
BAH66381.1	2	2	3	0	0	0	0	0	0	0	Proteobacteria	Bacteria
AAR99289.1	0	0	0	3	0	0	0	0	0	0	Proteobacteria	Bacteria
AAR99290.1	0	0	2	2	0	0	0	0	0	0	Proteobacteria	Bacteria
BAI49286.1	3	1	0	1	0	0	0	0	0	0	Proteobacteria	Bacteria
BAI49285.1	0	0	0	0	2	0	1	0	0	2	Proteobacteria	Bacteria
BAI49288.1	0	0	0	0	1	0	2	1	0	1	Proteobacteria	Bacteria
AAR99292.1	0	0	0	0	0	0	2	2	0	0	Proteobacteria	Bacteria
BAK09557.1	1	2	0	0	0	0	0	0	0	1	Proteobacteria	Bacteria
[truncated: 11,103 more rows]
