# Supplementary material for: CaptureSeq: Hybridization-Based Enrichment of cpn60 Gene Fragments Reveals the Community Structures of Synthetic and Natural Microbial Ecosystems
Source: Microorganisms. 2021 Apr 13;9(4):816. doi: 10.3390/microorganisms9040816 (PMC8069376; doi:10.3390/microorganisms9040816)
Supplement: Supplementary file 1 [file microorganisms-09-00816-s001.zip › Supplemental File S1-pseudocode.txt]

GetNucleotideSequence($protein):
    for each $feature in $protein->get_features_by_tag(“CDS”):
        if $feature->has_tag(“coded_by”):
            return $feature->get_tag_value(“coded_by”)
    for each $record in $protein->get_dblinks(“GenBank”):
        for each $feature in $record->get_features_by_tag(“CDS”):
           if $feature->get_tag_value(“protein_id”) == $protein->id or
              $feature->get_tag_value(“locus_tag”) == $protein->locus_tag or
              $feature->get_tag_value(“gene”) == $protein->gene_names:
                  return $feature->get_sequence()
    for each $record in $protein->get_dblinks(“GenPept”):
        GetNucleotideSequence($record)
