# Supplementary material for: CaptureSeq: Hybridization-Based Enrichment of cpn60 Gene Fragments Reveals the Community Structures of Synthetic and Natural Microbial Ecosystems
Source: Microorganisms. 2021 Apr 13;9(4):816. doi: 10.3390/microorganisms9040816 (PMC8069376; doi:10.3390/microorganisms9040816)
Supplement: Supplementary file 1 [file microorganisms-09-00816-s001.zip › Supplemental Table S4-cost estimates.xlsx]

## Sheet: Table S4
Table S4: Cost estimate comparison among cpn60-based amplicon, CaptureSeq, and shotgun metagenomics approaches
				Per sample Cost
	Unit	Unit Cost1	# Samples processed	Amplicon2,3	Shotgun4,5	CaptureSeq
Nucleomag Beads	50 ml	697.6	800	0.872	0.872	0.872
NEBNext Ultra Library Prep kit	96 rxn	2505.6	96	2.61	26.1	26.1
Platinum Taq	600U	593.6	1200	0.494667
KAPA HiFi	250rxn	496	250	1.984
Consumables	each	0.8	1	0.8	0.8	0.8
hybridization probes	custom	25690	384			67.6042
wash kit	each	995	48			20.7292
MiSeq reagents - v3 kit, 600 cycles	each	2005.87	variable-up to 384	10.0293	200.587	10.0293
Total				16.79	228.359	126.135
1 Cost is list price (USD), and calculated based on the most economical scales
2Amplicon cost is doubled if multiple Kingdoms (eg Bacteria, Fungi) are profiled due to separate amplification protocols
3Per-sample savings are realized using indexed amplification primers (assuming 10), which decreases the number of library prep kits used per sample
4Shotgun cost is based on MiSeq chemistry; additional economies may be gained using other platforms (eg NovaSeq 6000)
5based on generating 10k cpn60 reads at the observed proportion of 0.0041 in shotgun reads (Table S3)
